# Supplementary material for: Service quality, satisfaction and intention to use Union Digital Center in Bangladesh: The moderating effect of citizen participation
Source: PLoS One. 2020 Dec 28;15(12):e0244609. doi: 10.1371/journal.pone.0244609 (PMC7769423; doi:10.1371/journal.pone.0244609)
Supplement: S1 Data — (XLSX) [file pone.0244609.s001.xlsx]

## Sheet: Лист1
No.	union	upazila	district	Age	Sex	Education	Occupation	Income	a6	a7	a8	a9	a10	a11	b1	b2	b3	b4	b5	b6	b7	b8	b9	b10	b11	b12	b13	b14	b15	b16	b17	b18	b19	b20	b21	b22	b23	b24	b25	b26	b27	b28	b29	b30	b31	b32	b33	b34	b35
001	Boluhar	kotchandpur	Jhenaidah	a	a	d	f	a	b	c	a	a	b	a	4	4	5	4	4	4	5	4	4	5	5	4	5	4	4	4	4	4	4	4	4	4	5	5	5	4	4	4	4	4	4	1	1	1	4
002	Boluhar	kotchandpur	Jhenaidah	a	a	e	c	d	d	d	a	a	b	a	4	4	5	4	4	4	5	4	5	4	5	5	4	4	4	4	5	4	4	4	4	4	4	5	5	4	5	4	4	4	4	1	2	1	4
003	Boluhar	kotchandpur	Jhenaidah	b	a	e	f	f	d	b	b	a	b	a	4	4	4	4	3	4	4	4	4	5	5	4	3	4	4	4	4	4	4	4	5	4	5	4	4	4	4	5	5	4	4	4	3	3	4
004	Boluhar	kotchandpur	Jhenaidah	d	a	d	b	c	a	c	a	a	b	a	4	5	4	4	3	4	5	5	3	4	4	5	3	5	4	4	4	4	4	4	5	4	4	5	5	4	4	5	5	4	4	4	3	3	4
005	Boluhar	kotchandpur	Jhenaidah	a	a	c	f	f	a	a	a	a	b	a	4	5	5	4	4	4	4	4	4	4	4	4	4	4	3	3	4	4	4	4	4	4	4	4	4	4	4	4	4	4	3	3	3	3	4
006	Boluhar	kotchandpur	Jhenaidah	b	b	f	a	c	a	d	b	a	b	b	5	5	4	3	3	3	4	3	3	3	4	3	3	4	4	3	3	3	3	3	3	4	4	4	4	4	3	4	4	4	4	2	2	2	3
007	Boluhar	kotchandpur	Jhenaidah	d	b	b	e	a	d	b	a	a	b	a	4	4	4	4	3	3	4	4	4	4	4	5	5	3	3	4	4	4	4	4	4	4	4	4	4	4	5	5	3	3	4	3	3	3	4
008	Boluhar	kotchandpur	Jhenaidah	b	a	a	h	a	d	c	c	a	b	a	5	5	5	5	4	4	5	5	5	5	4	4	4	5	4	4	4	4	4	4	4	4	5	5	5	4	4	4	4	4	4	1	1	1	4
009	Boluhar	kotchandpur	Jhenaidah	b	a	e	c	c	c	f	b	a	b	a	3	4	4	5	5	5	5	4	5	5	4	4	4	5	4	5	4	5	5	5	5	5	5	4	4	4	4	5	4	4	4	1	1	1	4
010	Boluhar	kotchandpur	Jhenaidah	b	a	e	f	f	a	b	c	a	b	a	5	5	5	5	5	5	4	4	5	5	5	5	5	4	4	5	4	4	4	4	5	5	5	5	5	5	5	5	5	5	5	2	2	2	4
011	Boluhar	kotchandpur	Jhenaidah	c	a	d	d	c	d	e	b	a	b	b	5	4	4	3	3	3	3	3	3	4	4	4	4	4	4	4	4	4	4	4	4	4	4	4	4	3	3	4	3	3	3	3	3	3	4
012	Boluhar	kotchandpur	Jhenaidah	e	a	c	b	a	c	a	a	a	b	a	4	4	4	3	2	4	5	4	4	4	4	4	4	4	4	4	4	4	4	4	4	4	5	5	4	4	4	4	4	4	4	1	2	2	4
013	Boluhar	kotchandpur	Jhenaidah	b	a	d	a	c	d	c	a	a	b	a	4	4	4	5	5	5	4	5	5	3	4	3	4	4	4	4	5	5	5	4	5	5	4	4	4	4	5	5	4	4	5	1	4	1	5
014	Boluhar	kotchandpur	Jhenaidah	b	b	e	a	c	a	d	c	a	b	a	5	5	5	4	3	4	5	5	5	5	5	4	4	5	5	5	5	5	5	4	4	4	5	5	5	4	4	5	5	4	4	4	3	3	4
015	Boluhar	kotchandpur	Jhenaidah	a	b	c	e	a	d	a	a	a	b	a	4	5	5	5	5	5	4	4	4	5	4	5	5	4	3	4	4	4	4	4	4	4	5	4	4	5	4	4	4	4	3	2	2	2	4
016	Boluhar	kotchandpur	Jhenaidah	c	a	d	c	b	d	d	a	a	b	a	4	4	4	5	5	5	4	4	3	5	5	5	5	4	4	4	4	4	4	4	4	4	4	4	4	5	5	5	4	4	4	3	3	3	5
017	Boluhar	kotchandpur	Jhenaidah	b	a	c	d	b	a	d	a	a	b	a	4	4	4	5	4	4	5	4	5	4	5	4	4	5	4	5	5	5	5	5	4	4	5	5	1	5	5	5	4	4	4	1	2	2	4
018	Boluhar	kotchandpur	Jhenaidah	f	a	a	b	b	d	d	a	a	b	a	4	4	5	5	5	5	4	4	3	4	5	5	5	3	3	5	4	5	5	4	4	4	5	5	4	4	3	4	4	4	4	3	2	3	4
019	Boluhar	kotchandpur	Jhenaidah	d	a	c	d	b	c	e	b	a	b	b	4	4	4	4	4	4	4	4	4	5	5	4	4	4	4	4	4	4	4	5	4	4	5	4	4	5	5	5	4	5	5	2	2	2	4
020	Boluhar	kotchandpur	Jhenaidah	b	a	e	f	f	d	b	b	a	b	a	4	4	4	4	3	4	4	4	4	5	5	4	3	4	4	4	4	4	4	4	4	5	5	4	4	4	4	5	4	4	4	3	3	3	4
021	Boluhar	kotchandpur	Jhenaidah	d	a	e	g	b	d	a	a	a	b	a	4	4	4	4	4	4	4	4	4	4	4	4	4	5	5	5	4	4	4	4	4	4	4	4	4	4	4	4	5	4	4	1	4	2	4
022	Boluhar	kotchandpur	Jhenaidah	c	a	b	d	b	d	d	b	a	b	a	4	5	5	4	4	4	4	4	4	4	4	4	4	4	3	3	4	4	4	4	4	4	4	4	4	4	4	4	4	4	3	3	3	3	4
023	Boluhar	kotchandpur	Jhenaidah	c	a	c	c	c	c	b	a	a	b	a	4	4	4	3	4	4	3	4	5	4	4	4	4	4	3	4	3	4	4	4	4	3	4	4	4	5	5	5	4	4	4	1	1	2	4
024	Boluhar	kotchandpur	Jhenaidah	f	a	b	b	b	d	e	a	a	b	a	4	5	4	4	5	4	5	4	4	5	4	5	5	4	4	4	5	5	4	5	4	5	4	5	1	4	5	5	4	4	5	4	4	4	1
025	Boluhar	kotchandpur	Jhenaidah	d	a	c	b	e	d	d	a	a	b	a	4	4	4	5	4	4	5	4	5	4	5	4	4	5	4	5	5	5	5	5	4	4	5	5	1	5	5	5	4	4	4	4	1	2	2
026	Boluhar	kotchandpur	Jhenaidah	c	b	a	e	f	a	b	a	a	b	a	4	4	4	3	4	4	3	4	5	5	5	5	5	4	3	4	3	4	4	4	4	3	4	4	4	5	5	5	4	4	4	1	1	2	2
027	Boluhar	kotchandpur	Jhenaidah	d	a	d	b	b	a	e	a	a	b	a	4	4	5	4	4	4	4	4	2	5	5	4	4	4	4	4	3	4	4	4	3	4	4	4	4	5	5	5	3	3	3	3	3	3	4
028	Boluhar	kotchandpur	Jhenaidah	e	a	c	g	b	d	e	b	a	b	b	5	4	5	5	5	5	4	4	5	5	5	4	4	5	5	5	4	4	5	5	5	5	5	4	4	4	4	4	5	4	4	1	1	1	5
029	Boluhar	kotchandpur	Jhenaidah	b	a	e	h	a	c	d	a	a	b	b	4	4	4	5	5	5	5	5	5	5	5	5	5	4	4	4	4	4	4	4	4	4	5	5	5	4	4	4	5	5	5	2	1	1	4
030	Boluhar	kotchandpur	Jhenaidah	c	b	a	e	f	a	b	a	a	b	a	4	4	4	3	4	4	3	4	5	5	5	5	5	4	3	4	3	4	4	4	4	3	4	4	4	5	5	5	4	4	4	1	1	2	4
031	Boluhar	kotchandpur	Jhenaidah	d	a	e	a	d	b	e	b	a	b	a	5	5	5	4	4	4	4	4	4	4	4	5	4	3	3	3	4	4	5	4	4	4	5	4	4	4	4	4	5	4	4	2	3	3	5
032	Boluhar	kotchandpur	Jhenaidah	a	b	d	f	f	a	d	c	a	b	a	5	5	5	4	4	4	4	4	5	4	4	4	4	4	4	4	4	4	4	4	4	5	5	5	5	5	5	5	4	4	4	3	2	2	3
033	Boluhar	kotchandpur	Jhenaidah	b	b	d	a	c	a	a	a	a	b	a	4	5	5	4	4	4	3	4	3	4	4	4	4	4	4	4	5	5	5	4	4	4	5	4	4	5	4	4	4	4	4	1	1	1	4
034	Boluhar	kotchandpur	Jhenaidah	a	b	a	e	f	a	d	a	a	b	a	4	4	4	5	2	5	4	4	4	5	5	5	5	4	4	4	4	4	4	5	5	5	4	4	4	4	4	4	4	4	4	3	3	3	4
035	Boluhar	kotchandpur	Jhenaidah	c	a	a	b	b	d	b	a	b	b	b	1	1	1	2	2	2	2	1	1	1	1	1	1	2	2	2	1	1	1	1	1	1	1	1	1	2	2	2	2	2	2	4	5	5	2
036	Boluhar	kotchandpur	Jhenaidah	c	a	a	d	d	b	d	b	a	b	a	5	5	5	5	4	5	4	4	4	5	5	5	5	4	4	4	5	5	5	4	4	4	5	4	4	4	4	4	5	5	5	3	3	3	4
037	Boluhar	kotchandpur	Jhenaidah	b	a	d	i	d	d	c	a	a	b	a	4	5	4	4	5	4	4	4	5	4	4	4	4	4	4	4	5	5	5	3	3	3	4	4	4	4	5	5	4	4	4	2	2	2	4
038	Boluhar	kotchandpur	Jhenaidah	e	a	b	b	c	a	b	a	b	b	b	2	2	2	1	1	1	2	2	1	2	1	1	1	2	2	2	2	2	2	1	1	1	2	2	2	2	2	2	2	2	2	4	5	5	1
039	Boluhar	kotchandpur	Jhenaidah	c	a	c	c	c	d	c	a	a	b	a	4	5	5	4	4	4	4	4	5	4	4	4	4	4	3	4	3	4	4	5	5	5	4	4	4	4	4	5	5	5	5	1	5	3	3
040	Boluhar	kotchandpur	Jhenaidah	a	a	c	f	f	b	c	a	a	b	a	5	5	5	5	5	5	5	5	5	5	5	5	5	4	5	5	5	4	5	4	4	4	4	5	5	5	4	5	5	5	5	2	2	2	4
041	Boluhar	kotchandpur	Jhenaidah	f	a	a	b	b	d	f	a	a	b	a	4	4	4	4	3	4	4	4	5	5	5	4	4	3	4	4	4	4	4	4	5	4	5	4	4	4	4	5	5	4	4	4	3	3	4
042	Boluhar	kotchandpur	Jhenaidah	d	a	b	d	c	d	d	b	a	b	a	4	4	4	5	4	4	5	4	5	4	5	4	4	5	4	5	5	5	5	5	4	4	5	5	1	5	5	5	4	4	4	3	3	2	4
043	Boluhar	kotchandpur	Jhenaidah	c	b	e	c	c	c	d	a	a	b	a	4	4	4	4	3	4	4	4	5	5	5	4	3	4	4	4	4	4	4	4	5	4	5	4	4	4	4	5	5	4	4	1	3	3	4
044	Boluhar	kotchandpur	Jhenaidah	b	b	d	f	f	a	b	a	a	b	a	4	5	5	4	4	4	3	4	4	4	4	4	4	4	4	4	5	5	5	4	4	4	5	4	4	5	4	4	4	4	4	2	2	2	4
045	Boluhar	kotchandpur	Jhenaidah	b	a	a	b	d	c	b	a	a	b	a	4	4	5	5	4	4	5	4	5	4	4	4	4	5	4	4	4	4	4	5	5	4	4	4	4	3	3	4	4	4	4	3	3	3	4
046	Boluhar	kotchandpur	Jhenaidah	e	a	b	d	c	b	e	b	a	b	a	4	4	4	5	5	5	4	4	4	4	4	4	4	4	5	4	4	4	4	4	4	4	5	5	5	4	4	4	5	4	4	1	1	1	4
047	Boluhar	kotchandpur	Jhenaidah	c	b	f	i	c	c	d	a	a	b	a	4	5	5	4	4	4	5	4	5	4	5	5	4	4	5	5	4	4	4	5	4	4	5	5	1	5	5	5	5	5	4	1	2	2	4
048	Boluhar	kotchandpur	Jhenaidah	e	a	a	b	c	a	c	d	a	b	a	4	5	5	4	5	4	5	4	5	5	4	5	5	4	4	4	5	5	4	5	4	4	4	5	1	4	5	5	4	4	5	1	1	2	4
049	Boluhar	kotchandpur	Jhenaidah	c	b	a	b	c	d	d	a	a	b	b	5	4	4	3	4	5	4	5	3	4	5	4	4	5	3	5	4	4	4	5	5	4	4	4	2	3	4	4	5	4	4	2	2	1	3
050	Boluhar	kotchandpur	Jhenaidah	b	b	c	f	c	c	c	a	a	b	b	4	4	5	3	4	4	4	4	4	4	4	3	4	5	5	4	5	5	4	4	4	3	4	4	4	4	3	4	4	4	5	1	2	2	4
051	Chhayani	Begumgonj	Noakhali	b	a	d	h	a	e	a	b	a	b	b	3	2	3	2	3	2	3	3	4	4	3	3	4	3	3	3	4	4	4	3	3	3	4	4	4	3	3	4	4	3	3	3	3	3	2
052	Chhayani	Begumgonj	Noakhali	b	a	e	f	b	c	b	a	a	b	b	3	4	4	3	4	4	3	4	3	4	4	4	4	3	4	4	3	4	4	3	4	3	4	4	4	3	4	3	4	3	3	2	1	2	3
053	Chhayani	Begumgonj	Noakhali	e	b	b	d	d	d	e	b	b	a	b	2	3	3	3	3	3	3	4	3	2	3	4	3	3	3	2	3	3	4	4	4	4	4	4	4	3	4	4	3	4	4	2	3	1	3
054	Chhayani	Begumgonj	Noakhali	b	a	e	f	c	d	c	c	a	b	b	4	4	4	3	4	4	3	4	4	3	4	4	4	3	4	4	4	4	4	4	3	4	4	3	4	3	4	3	4	4	4	1	2	2	4
055	Chhayani	Begumgonj	Noakhali	b	a	e	a	d	c	b	a	a	b	b	3	4	4	3	4	4	3	4	3	4	4	4	4	3	4	4	3	4	4	3	4	4	4	4	4	3	3	3	4	3	4	3	2	1	3
056	Chhayani	Begumgonj	Noakhali	b	b	e	f	c	c	e	b	b	b	b	3	2	3	3	3	3	4	4	3	3	3	4	4	1	3	4	4	4	3	3	1	3	4	4	3	3	3	3	4	3	4	3	3	3	4
057	Chhayani	Begumgonj	Noakhali	b	a	e	f	c	c	c	c	a	b	b	3	3	4	4	4	4	4	4	3	3	3	3	3	2	3	3	3	3	3	2	3	4	4	4	4	4	4	3	4	4	3	2	3	2	4
058	Chhayani	Begumgonj	Noakhali	b	a	e	c	d	c	e	c	b	b	b	4	4	4	3	4	5	4	4	2	4	3	3	4	3	4	4	4	4	4	4	3	4	4	4	4	3	3	4	4	4	4	3	2	3	4
059	Chhayani	Begumgonj	Noakhali	b	a	e	d	c	c	c	c	a	b	b	5	5	5	3	4	5	4	4	5	4	4	4	4	3	4	5	5	4	3	3	4	4	2	4	4	2	2	3	2	2	3	2	1	3	3
060	Chhayani	Begumgonj	Noakhali	b	a	d	c	c	c	b	a	a	a	b	3	4	3	4	4	3	4	3	2	3	4	4	4	3	4	3	4	4	4	3	4	4	3	4	3	3	4	4	3	4	3	3	2	3	3
061	Chhayani	Begumgonj	Noakhali	b	a	e	f	a	b	b	c	b	b	b	3	2	3	3	3	3	3	3	2	4	4	4	4	3	4	4	3	3	4	4	4	4	4	3	3	4	4	4	3	4	4	3	3	3	4
062	Chhayani	Begumgonj	Noakhali	b	b	c	f	a	e	c	b	a	b	b	4	4	4	3	3	4	4	4	3	3	3	4	4	2	4	4	3	3	4	4	3	4	3	4	4	3	4	3	4	3	4	3	2	2	3
063	Chhayani	Begumgonj	Noakhali	b	b	e	h	b	b	c	a	b	b	b	3	3	3	2	3	4	3	2	3	4	3	2	3	3	4	4	3	3	3	3	3	3	4	4	4	4	3	3	3	3	3	3	2	3	3
064	Chhayani	Begumgonj	Noakhali	b	b	e	i	b	b	b	b	b	a	b	2	3	2	3	3	3	2	2	3	3	4	4	4	3	4	5	2	4	3	2	3	4	3	2	3	4	2	3	3	4	2	3	3	3	2
065	Chhayani	Begumgonj	Noakhali	b	a	d	h	a	d	a	a	b	a	b	3	4	2	3	2	3	2	3	3	3	4	3	4	2	2	3	3	2	3	2	3	2	3	2	3	2	3	2	3	4	2	1	2	1	2
066	Chhayani	Begumgonj	Noakhali	b	b	d	f	b	d	c	a	a	a	b	3	4	4	3	4	4	2	3	5	4	3	2	4	3	4	4	3	4	4	3	4	4	4	4	4	3	4	4	4	4	4	3	2	2	3
067	Chhayani	Begumgonj	Noakhali	d	a	e	i	c	d	c	b	a	b	b	4	4	4	3	4	4	4	4	4	3	4	4	4	4	4	4	4	3	4	4	4	4	3	4	4	4	4	3	4	4	3	2	3	3	4
068	Chhayani	Begumgonj	Noakhali	d	b	f	g	b	d	f	b	b	b	b	1	3	3	2	2	2	3	4	3	2	3	4	3	4	3	2	1	2	3	2	3	3	3	4	4	3	3	4	4	4	3	2	2	1	4
069	Chhayani	Begumgonj	Noakhali	e	b	f	g	d	d	b	a	a	b	b	4	3	2	3	4	4	4	3	4	3	4	4	4	4	4	2	3	4	4	4	4	4	3	4	4	3	4	4	3	4	4	3	2	2	4
070	Chhayani	Begumgonj	Noakhali	d	b	f	i	c	d	c	a	a	b	b	3	4	4	4	4	4	3	4	5	4	4	4	4	3	2	4	3	4	3	4	4	3	4	4	3	4	4	3	4	4	4	3	2	3	4
071	Chhayani	Begumgonj	Noakhali	e	a	e	i	d	d	b	a	a	b	b	4	3	4	4	4	4	3	4	4	3	4	5	5	5	5	4	5	5	5	4	5	5	4	5	5	4	4	5	5	5	4	3	1	2	5
072	Chhayani	Begumgonj	Noakhali	c	a	e	d	c	c	e	b	b	a	a	1	1	1	1	1	3	3	3	1	1	1	1	1	1	2	3	1	1	1	1	1	1	3	1	1	3	1	1	3	3	3	3	2	3	3
073	Chhayani	Begumgonj	Noakhali	b	a	d	f	b	b	b	a	a	b	b	4	3	4	4	3	4	3	4	3	4	4	4	4	3	4	4	3	4	3	4	4	4	3	4	3	4	4	3	4	4	4	3	1	2	4
074	Chhayani	Begumgonj	Noakhali	b	a	e	a	d	d	d	a	a	b	b	3	3	4	3	4	4	4	4	4	4	4	4	4	3	4	4	4	3	4	4	3	4	4	3	4	3	4	3	4	3	4	3	3	2	4
075	Chhayani	Begumgonj	Noakhali	d	b	c	d	d	c	d	b	b	b	b	1	3	2	1	2	3	3	2	2	3	2	1	3	1	2	3	3	3	2	3	2	1	3	3	4	3	4	3	3	3	2	1	2	2	3
076	Chhayani	Begumgonj	Noakhali	d	b	c	d	c	c	d	a	a	a	b	4	3	4	3	4	3	4	4	3	3	3	3	3	4	3	4	4	4	4	4	3	4	4	4	2	3	4	4	3	4	4	3	2	3	3
077	Chhayani	Begumgonj	Noakhali	d	b	a	h	c	b	e	c	a	b	b	3	4	4	4	4	4	4	3	4	4	4	3	4	3	4	4	3	4	4	4	3	4	3	4	4	3	4	4	3	4	4	1	2	2	3
078	Chhayani	Begumgonj	Noakhali	c	a	a	d	e	c	e	b	a	b	b	2	3	4	4	3	3	4	3	3	3	3	3	3	3	3	4	4	4	4	4	3	3	4	5	5	4	4	2	4	3	4	2	3	2	3
079	Chhayani	Begumgonj	Noakhali	b	a	d	h	a	e	b	a	a	b	b	3	3	4	4	3	4	3	3	4	4	4	4	3	3	4	2	4	3	4	4	3	4	2	3	4	3	4	3	4	3	4	3	3	3	4
080	Chhayani	Begumgonj	Noakhali	e	a	b	d	e	e	e	b	a	a	b	5	5	5	4	4	4	5	5	4	4	4	4	4	2	3	4	4	4	4	3	3	3	4	4	4	4	3	4	4	4	3	2	2	3	3
081	Chhayani	Begumgonj	Noakhali	b	b	e	c	c	d	e	a	a	b	b	4	3	3	4	4	4	3	4	3	4	4	4	3	3	2	2	2	3	3	3	3	4	4	3	3	3	4	4	4	3	3	2	1	2	3
082	Chhayani	Begumgonj	Noakhali	d	b	c	e	f	a	d	a	b	b	b	2	3	3	2	3	2	2	3	2	3	3	3	2	1	1	1	2	3	3	2	2	2	2	2	3	3	3	3	2	2	2	3	4	4	2
083	Chhayani	Begumgonj	Noakhali	b	b	e	f	c	c	c	a	a	b	b	4	3	3	4	4	3	4	4	3	4	4	4	4	2	3	3	3	4	4	4	4	3	3	4	4	3	4	3	4	4	3	4	3	3	3
084	Chhayani	Begumgonj	Noakhali	c	b	e	i	c	e	e	a	b	b	b	3	3	3	2	2	2	3	3	2	4	3	2	2	2	3	3	1	1	1	3	3	2	3	3	3	2	2	2	3	2	3	3	2	1	2
085	Chhayani	Begumgonj	Noakhali	b	a	e	c	c	a	d	a	a	b	b	3	4	4	3	4	5	3	3	4	4	3	4	3	2	4	3	4	4	4	3	4	4	4	3	4	3	4	4	3	4	4	3	3	3	3
086	Chhayani	Begumgonj	Noakhali	c	b	e	c	c	d	b	a	a	b	b	3	4	3	3	4	4	3	4	3	4	4	3	4	4	3	3	4	4	4	4	4	3	3	3	3	4	4	3	3	4	3	2	3	2	3
087	Chhayani	Begumgonj	Noakhali	c	b	c	d	c	b	c	a	b	b	b	3	3	2	2	2	2	3	3	3	1	1	1	2	2	3	3	3	3	3	3	2	2	2	3	3	2	3	3	3	3	2	3	2	4	4
088	Chhayani	Begumgonj	Noakhali	b	b	d	d	d	a	d	a	a	b	b	3	4	3	2	3	4	5	4	3	3	4	4	3	3	3	4	5	4	5	5	3	4	4	4	4	3	4	5	3	5	3	3	3	3	2
089	Chhayani	Begumgonj	Noakhali	d	a	f	d	e	a	f	a	a	b	b	4	3	3	4	4	5	5	3	3	4	4	5	4	4	5	5	5	4	4	4	3	4	4	4	3	3	3	3	4	5	4	2	2	2	2
090	Chhayani	Begumgonj	Noakhali	c	b	c	e	a	a	e	a	a	b	b	4	4	3	4	4	3	3	5	3	5	4	4	5	5	5	3	3	3	3	4	4	4	4	4	3	3	3	3	4	4	4	3	3	3	4
091	Chhayani	Begumgonj	Noakhali	d	a	f	i	c	d	e	a	a	b	b	3	4	4	4	3	4	4	3	4	4	4	3	4	4	3	4	4	4	4	3	4	4	4	4	3	4	4	4	4	4	4	3	2	3	2
092	Chhayani	Begumgonj	Noakhali	b	b	c	i	b	a	c	a	b	b	b	3	2	2	3	3	3	3	3	2	3	3	1	2	2	2	3	3	3	3	2	2	2	2	2	3	3	3	1	2	2	3	2	3	3	3
093	Chhayani	Begumgonj	Noakhali	d	b	f	d	c	d	c	a	a	b	b	4	3	4	4	3	4	3	4	3	4	4	4	3	3	4	4	4	4	4	3	4	4	3	4	4	4	3	4	4	4	3	2	3	2	2
094	Chhayani	Begumgonj	Noakhali	c	a	d	b	b	d	d	a	a	b	a	4	4	3	3	3	3	4	4	4	4	4	3	4	4	3	4	4	3	3	3	4	4	4	4	3	3	3	3	3	4	3	2	2	2	3
095	Chhayani	Begumgonj	Noakhali	b	a	e	f	b	b	c	a	a	a	a	3	4	4	3	4	4	3	4	3	3	4	4	4	3	4	4	4	3	4	3	3	3	3	4	3	4	4	3	4	3	3	2	3	2	3
096	Chhayani	Begumgonj	Noakhali	a	b	c	f	a	a	d	a	a	b	b	4	4	4	4	3	3	4	3	3	4	4	3	3	3	4	3	3	3	3	3	4	4	4	4	3	3	4	4	3	4	4	3	2	2	1
097	Chhayani	Begumgonj	Noakhali	c	b	c	d	c	c	e	a	a	b	a	3	4	2	3	4	4	3	3	4	4	4	4	4	4	5	5	5	4	4	4	4	4	4	4	4	3	4	2	2	2	3	2	3	3	4
098	Chhayani	Begumgonj	Noakhali	b	b	d	i	d	b	d	a	b	b	b	3	3	2	2	2	3	3	3	2	1	2	3	3	3	3	2	3	3	2	2	3	3	2	2	3	4	3	3	3	2	3	2	1	2	2
099	Chhayani	Begumgonj	Noakhali	b	a	d	f	b	b	c	a	b	b	b	3	3	3	2	3	3	2	2	2	3	3	3	2	3	3	2	2	2	2	2	3	3	3	3	3	3	3	3	2	2	3	2	2	2	1
100	Chhayani	Begumgonj	Noakhali	c	b	e	a	c	a	b	a	a	b	b	4	3	3	4	4	3	4	3	3	3	3	3	4	2	3	3	3	3	5	5	5	5	4	5	4	4	3	4	4	3	3	3	2	2	3
101	Kadamtala	Pirojpur sadar	Pirojpur	c	a	c	d	d	a	e	a	a	b	a	4	4	4	4	4	4	4	4	4	4	2	2	2	2	2	2	4	4	4	4	2	4	4	4	4	3	3	3	2	2	2	2	2	2	4
102	Kadamtala	Pirojpur sadar	Pirojpur	a	a	c	i	a	a	a	a	a	b	a	4	3	3	3	3	3	3	3	4	3	3	3	2	2	3	2	3	3	2	3	3	3	3	3	3	3	3	3	2	3	2	4	5	4	2
103	Kadamtala	Pirojpur sadar	Pirojpur	b	a	f	h	f	a	a	a	b	a	b	2	3	3	3	2	2	2	3	3	2	4	4	5	3	3	3	3	3	2	2	4	2	2	3	2	2	2	4	2	3	3	4	4	4	4
104	Kadamtala	Pirojpur sadar	Pirojpur	b	b	c	e	f	b	b	a	b	a	a	3	3	2	3	3	3	2	3	2	3	4	3	3	3	3	3	3	3	3	4	4	4	4	3	3	3	3	3	3	3	3	4	4	4	2
105	Kadamtala	Pirojpur sadar	Pirojpur	d	b	e	c	c	c	c	a	b	b	a	3	3	2	3	3	3	3	3	3	4	3	3	3	2	2	1	2	2	3	3	3	3	2	3	3	3	3	3	2	2	3	3	3	3	2
106	Kadamtala	Pirojpur sadar	Pirojpur	c	a	b	b	a	b	a	a	a	b	b	4	4	4	5	4	3	4	4	4	3	4	4	4	4	4	4	4	3	3	4	4	4	4	3	4	4	4	4	4	4	4	2	2	2	4
107	Kadamtala	Pirojpur sadar	Pirojpur	c	b	c	i	c	a	a	a	b	a	a	3	3	3	3	3	3	3	3	2	3	3	2	2	3	2	1	3	2	3	3	3	3	3	2	3	3	3	3	2	3	2	4	3	3	3
108	Kadamtala	Pirojpur sadar	Pirojpur	a	a	d	f	f	b	a	a	a	b	a	3	4	4	4	4	4	3	3	3	4	3	3	2	3	3	2	3	3	4	4	4	4	4	3	4	4	4	4	4	4	4	3	3	3	2
109	Kadamtala	Pirojpur sadar	Pirojpur	c	b	c	d	d	a	d	a	b	b	b	3	3	3	3	3	3	3	3	3	3	3	3	2	3	2	2	3	3	3	3	3	3	3	3	3	3	3	3	2	3	2	2	3	3	3
110	Kadamtala	Pirojpur sadar	Pirojpur	e	a	c	d	a	a	a	a	a	b	b	3	3	4	4	3	4	4	4	4	2	3	4	3	3	3	2	3	3	3	4	4	4	4	4	4	4	4	4	4	3	3	1	1	1	1
111	Kadamtala	Pirojpur sadar	Pirojpur	e	a	c	d	a	d	b	a	b	b	b	2	2	4	2	3	3	4	4	2	2	4	4	2	3	3	2	3	3	2	4	4	3	4	3	3	4	4	4	4	3	4	1	1	1	2
112	Kadamtala	Pirojpur sadar	Pirojpur	e	a	b	d	a	a	a	a	a	b	b	3	3	4	4	3	2	4	4	4	2	4	3	3	3	3	2	3	3	3	4	4	4	4	4	4	4	4	4	4	3	3	1	1	1	2
113	Kadamtala	Pirojpur sadar	Pirojpur	b	a	e	f	f	b	e	a	a	b	a	3	3	3	4	4	4	5	4	4	3	4	4	3	2	3	2	3	3	3	4	4	4	4	4	3	3	3	3	3	3	3	2	2	2	3
114	Kadamtala	Pirojpur sadar	Pirojpur	a	b	d	f	f	a	b	a	b	b	a	3	3	3	2	2	2	3	2	2	3	3	3	2	2	2	2	3	2	3	4	4	3	3	2	3	2	2	2	2	2	2	2	2	2	2
115	Kadamtala	Pirojpur sadar	Pirojpur	a	a	c	i	b	a	a	a	b	b	b	3	3	3	3	3	3	3	3	3	3	4	3	2	2	2	2	2	2	2	4	4	3	3	2	3	3	3	3	3	3	3	2	2	2	2
116	Kadamtala	Pirojpur sadar	Pirojpur	c	b	c	d	c	b	d	a	a	b	b	3	3	3	4	3	3	3	3	3	2	4	3	2	3	2	2	3	2	2	3	2	2	4	4	3	3	4	3	2	3	3	1	1	1	2
117	Kadamtala	Pirojpur sadar	Pirojpur	d	b	f	a	d	d	e	a	a	b	b	3	3	3	4	4	4	3	3	3	2	4	3	3	2	2	2	3	3	3	4	4	4	3	3	3	4	4	4	4	4	3	1	1	1	3
118	Kadamtala	Pirojpur sadar	Pirojpur	a	b	d	f	f	b	a	a	a	b	a	3	3	3	3	3	3	3	3	3	3	3	3	3	3	3	3	3	3	3	4	4	4	3	3	3	3	3	3	3	3	3	2	2	2	1
119	Kadamtala	Pirojpur sadar	Pirojpur	e	a	a	b	b	a	c	a	b	b	b	2	3	2	2	2	2	3	3	3	3	2	2	2	1	1	1	2	2	2	3	3	3	3	3	3	2	2	2	2	2	2	2	2	2	1
120	Kadamtala	Pirojpur sadar	Pirojpur	d	a	d	b	a	a	d	a	a	b	a	3	3	2	3	3	3	3	3	3	4	2	2	2	1	1	1	2	2	2	3	3	3	3	3	3	2	2	2	2	2	2	2	2	2	1
121	Kadamtala	Pirojpur sadar	Pirojpur	c	b	c	e	f	a	a	a	b	b	a	3	3	3	3	3	3	3	3	3	2	3	2	2	2	2	2	2	2	2	3	3	3	3	3	3	3	3	3	3	3	3	2	2	2	1
122	Kadamtala	Pirojpur sadar	Pirojpur	c	b	c	d	c	d	a	a	b	a	b	4	4	3	3	3	3	3	3	3	4	3	2	1	3	3	2	3	3	3	4	4	4	3	3	3	4	4	4	3	3	3	2	2	2	2
123	Kadamtala	Pirojpur sadar	Pirojpur	c	a	f	i	d	d	d	a	a	b	a	4	3	3	4	3	4	4	3	4	4	3	4	2	3	3	2	3	3	3	4	4	3	4	3	4	4	4	4	3	3	3	2	2	2	3
124	Kadamtala	Pirojpur sadar	Pirojpur	e	a	b	b	a	a	d	a	b	b	b	3	3	3	3	2	3	3	3	2	4	3	2	2	2	1	1	2	2	2	3	3	3	3	2	2	3	3	3	2	2	2	2	2	2	1
125	Kadamtala	Pirojpur sadar	Pirojpur	e	a	a	i	b	a	d	a	b	b	b	2	3	3	3	2	2	3	3	2	4	3	3	2	2	1	1	2	2	2	3	3	2	3	3	3	3	3	3	2	2	2	2	2	2	3
126	Kadamtala	Pirojpur sadar	Pirojpur	b	b	e	h	f	b	a	a	a	b	a	3	3	3	3	3	3	4	4	4	4	3	3	2	3	3	1	4	3	3	4	4	3	4	3	4	4	4	3	3	3	3	2	2	2	2
127	Kadamtala	Pirojpur sadar	Pirojpur	b	b	d	a	d	d	c	a	b	b	a	2	3	2	2	2	2	3	3	3	3	3	3	2	2	2	1	3	3	3	3	4	3	3	3	3	3	3	3	2	2	2	2	2	2	1
128	Kadamtala	Pirojpur sadar	Pirojpur	b	a	d	i	b	d	b	a	a	b	a	3	3	3	3	3	3	3	3	3	2	3	3	2	3	3	2	3	2	3	4	4	4	3	3	3	3	3	3	3	3	3	3	1	2	2
129	Kadamtala	Pirojpur sadar	Pirojpur	b	a	e	f	f	c	a	a	b	b	a	3	3	3	2	2	2	3	3	2	4	3	2	1	2	2	1	1	1	1	3	3	3	3	3	3	2	2	2	1	1	1	4	4	4	1
130	Kadamtala	Pirojpur sadar	Pirojpur	b	a	d	i	c	a	c	a	a	b	a	3	3	3	3	3	3	3	3	3	3	4	4	3	3	3	2	2	2	2	3	3	3	3	3	3	4	4	4	3	3	3	2	2	2	1
131	Kadamtala	Pirojpur sadar	Pirojpur	d	b	e	c	d	d	d	a	b	b	b	1	2	2	2	2	2	3	3	3	4	2	3	1	1	1	1	2	2	2	3	3	3	3	3	3	2	2	2	1	1	1	4	4	4	2
132	Kadamtala	Pirojpur sadar	Pirojpur	e	a	a	b	a	a	d	a	b	b	b	2	3	2	2	1	1	3	3	2	4	3	2	2	2	1	1	2	2	2	3	3	3	3	3	3	2	2	2	2	2	2	5	5	5	2
133	Kadamtala	Pirojpur sadar	Pirojpur	d	a	d	b	c	a	a	a	b	b	a	2	3	2	2	2	2	2	1	2	4	2	1	1	1	1	1	1	1	1	2	2	2	3	2	3	2	2	2	2	2	2	5	5	5	1
134	Kadamtala	Pirojpur sadar	Pirojpur	c	b	d	e	f	a	a	a	b	b	a	2	3	2	2	1	2	2	2	2	4	2	2	1	2	2	1	2	2	2	3	3	3	3	2	3	2	2	2	2	1	2	4	4	4	2
135	Kadamtala	Pirojpur sadar	Pirojpur	c	a	f	i	d	d	c	a	b	b	b	2	3	2	2	2	2	3	3	3	4	3	3	1	2	1	1	2	2	2	3	3	3	3	3	3	2	2	2	2	2	2	5	5	5	2
136	Kadamtala	Pirojpur sadar	Pirojpur	a	a	d	f	f	c	a	a	b	b	a	3	3	3	2	2	2	3	3	3	3	3	2	2	2	2	2	3	3	3	3	3	3	3	3	3	3	3	3	2	2	2	4	4	4	2
137	Kadamtala	Pirojpur sadar	Pirojpur	b	b	f	i	d	d	a	a	b	b	a	2	3	2	2	2	2	3	3	2	4	3	2	1	1	3	1	3	2	3	4	4	3	3	3	3	3	3	3	2	2	2	3	4	3	2
138	Kadamtala	Pirojpur sadar	Pirojpur	c	b	a	e	f	a	d	a	a	b	b	4	3	4	4	3	3	3	5	4	3	3	4	3	3	3	4	4	5	3	3	3	4	4	4	3	3	4	3	3	3	4	2	1	1	2
139	Kadamtala	Pirojpur sadar	Pirojpur	b	a	e	f	b	b	e	a	a	b	b	4	5	3	4	5	4	4	4	4	4	4	3	3	3	3	4	4	4	5	3	2	3	4	3	3	4	4	3	3	2	4	4	5	4	4
140	Kadamtala	Pirojpur sadar	Pirojpur	d	b	a	e	a	a	d	a	a	a	b	3	4	4	3	3	4	3	3	3	2	4	4	4	3	3	4	4	3	4	4	3	3	3	4	3	4	4	5	3	4	4	2	1	2	2
141	Kadamtala	Pirojpur sadar	Pirojpur	b	b	b	e	f	b	a	a	b	a	b	3	3	2	3	2	2	3	3	3	3	2	3	4	3	2	1	2	2	2	3	3	3	2	2	3	3	2	3	2	3	3	3	3	2	3
142	Kadamtala	Pirojpur sadar	Pirojpur	e	a	f	g	f	b	b	a	a	b	b	3	3	4	3	2	3	3	4	3	4	3	4	4	4	3	4	5	3	4	4	5	3	3	2	3	3	3	3	4	3	2	2	2	1	3
143	Kadamtala	Pirojpur sadar	Pirojpur	c	b	b	d	d	a	d	a	a	b	b	3	4	4	4	4	3	4	4	4	3	3	3	2	3	3	3	4	4	4	4	2	3	4	4	4	4	3	3	3	3	3	2	1	1	2
144	Kadamtala	Pirojpur sadar	Pirojpur	b	b	d	e	a	a	c	a	a	b	b	3	3	3	4	3	2	4	4	5	3	3	4	4	3	2	4	3	3	4	3	3	3	2	3	3	3	3	3	3	4	4	3	2	2	1
145	Kadamtala	Pirojpur sadar	Pirojpur	d	a	f	d	e	b	e	a	a	b	b	3	4	3	3	3	3	4	4	5	3	3	3	4	4	4	3	3	3	2	2	4	4	3	3	3	3	4	4	4	4	3	3	2	2	1
146	Kadamtala	Pirojpur sadar	Pirojpur	c	b	f	a	d	b	f	a	a	b	a	4	4	4	3	4	3	3	3	3	3	3	4	5	3	3	4	3	4	3	3	3	4	4	4	4	4	2	3	3	3	3	2	2	1	2
147	Kadamtala	Pirojpur sadar	Pirojpur	a	a	d	f	a	b	c	a	a	b	b	4	3	3	4	4	4	5	5	4	4	5	5	5	5	4	4	4	3	3	3	4	5	3	3	3	4	4	4	3	3	4	1	2	1	1
148	Kadamtala	Pirojpur sadar	Pirojpur	b	b	b	e	f	a	d	a	b	b	b	2	1	1	1	2	2	2	3	2	3	3	3	2	2	2	2	3	3	3	2	3	4	3	3	3	3	3	2	2	3	3	4	5	5	4
149	Kadamtala	Pirojpur sadar	Pirojpur	e	b	a	e	a	a	f	a	b	a	b	3	3	3	2	2	3	3	3	1	2	2	1	2	2	3	3	2	3	3	2	2	1	3	3	2	3	3	3	1	2	2	3	4	4	3
150	Kadamtala	Pirojpur sadar	Pirojpur	a	a	d	f	f	e	b	a	a	a	b	4	3	4	3	3	3	3	4	3	4	3	4	4	3	4	3	3	3	3	3	3	4	3	3	3	3	4	3	4	4	4	1	1	1	3
151	6 no. kurshi	Nabigonj	Hobigonj	a	a	d	c	c	c	b	a	a	b	b	3	3	3	3	3	3	4	4	4	3	3	3	3	3	3	3	4	4	4	3	3	3	3	3	3	3	3	3	3	4	3	3	3	3	2
152	6 no. kurshi	Nabigonj	Hobigonj	d	b	b	e	f	e	e	a	b	a	b	2	2	2	2	2	2	2	2	2	3	3	3	3	3	3	3	2	2	2	3	3	3	3	3	3	3	3	3	2	2	2	1	1	1	2
153	6 no. kurshi	Nabigonj	Hobigonj	a	a	b	f	f	b	b	a	a	a	b	3	3	3	2	2	2	3	3	3	4	4	4	4	3	3	3	2	2	2	3	3	3	2	2	2	3	3	3	3	3	3	1	1	1	3
154	6 no. kurshi	Nabigonj	Hobigonj	e	b	b	e	f	a	e	a	a	b	b	3	3	3	2	3	3	3	4	3	3	3	4	4	3	3	4	3	3	3	2	3	3	3	4	3	3	3	3	2	2	2	1	2	1	2
155	6 no. kurshi	Nabigonj	Hobigonj	f	b	a	e	f	a	d	a	b	a	b	2	2	2	3	3	3	2	2	2	3	3	3	3	2	2	2	3	3	3	3	3	2	2	2	2	2	3	3	2	2	2	1	1	1	2
156	6 no. kurshi	Nabigonj	Hobigonj	a	b	d	f	f	a	a	a	b	b	b	2	2	2	1	1	1	1	1	1	2	2	3	1	2	2	2	2	2	2	1	1	1	2	2	2	2	2	2	3	3	2	1	1	1	1
157	6 no. kurshi	Nabigonj	Hobigonj	e	b	a	e	f	a	f	a	a	b	a	3	3	3	3	3	3	3	3	4	3	4	3	3	2	3	2	2	4	4	4	4	4	3	3	3	4	4	4	3	3	3	2	2	2	3
158	6 no. kurshi	Nabigonj	Hobigonj	a	a	d	f	f	e	e	a	a	a	b	4	4	4	3	3	3	4	3	3	3	4	4	4	3	2	3	2	3	3	3	3	3	4	4	3	4	4	4	4	2	2	2	3	3	3
159	6 no. kurshi	Nabigonj	Hobigonj	d	b	c	a	d	d	f	a	a	b	a	4	4	4	3	3	3	4	4	4	4	4	4	4	4	4	4	3	3	3	4	4	4	3	3	3	4	4	4	3	3	3	2	2	2	3
160	6 no. kurshi	Nabigonj	Hobigonj	c	b	b	e	f	c	e	a	a	a	b	3	3	2	3	3	3	2	3	3	3	3	3	3	4	3	3	3	3	2	3	3	3	3	4	3	3	3	2	4	4	3	2	2	2	3
161	6 no. kurshi	Nabigonj	Hobigonj	b	a	e	i	c	a	d	a	b	a	b	2	2	3	2	3	3	3	2	3	3	2	2	3	2	3	2	2	2	3	3	3	3	2	2	2	1	2	2	3	3	3	2	2	2	1
162	6 no. kurshi	Nabigonj	Hobigonj	b	a	e	c	e	c	f	a	b	a	b	2	2	2	3	3	3	2	2	2	3	4	2	3	3	3	3	3	3	3	2	2	2	2	3	3	3	2	2	2	3	2	1	1	2	2
163	6 no. kurshi	Nabigonj	Hobigonj	b	a	c	b	b	a	d	a	a	a	b	3	3	3	4	3	4	4	3	4	3	3	4	4	5	3	4	4	4	3	3	3	4	3	3	3	4	4	2	3	4	4	3	2	1	3
164	6 no. kurshi	Nabigonj	Hobigonj	c	b	d	d	d	a	d	a	b	b	b	3	2	2	3	3	2	2	4	3	2	2	2	2	3	3	3	3	2	2	3	3	3	3	3	3	3	3	2	3	2	1	2	1	2	2
165	6 no. kurshi	Nabigonj	Hobigonj	a	a	e	f	f	b	b	a	a	a	b	4	4	3	3	4	3	3	3	4	4	3	3	4	3	3	3	2	2	2	4	3	3	4	4	4	3	3	3	3	4	3	2	3	2	2
166	6 no. kurshi	Nabigonj	Hobigonj	c	b	c	e	f	b	a	a	b	a	b	3	2	3	2	3	2	3	3	3	2	2	2	2	2	2	3	2	2	2	3	3	3	4	4	3	2	2	2	2	3	2	2	2	2	2
167	6 no. kurshi	Nabigonj	Hobigonj	c	b	b	e	f	c	c	a	a	a	b	2	3	3	3	3	4	4	3	4	3	2	2	3	2	3	2	4	3	3	4	3	2	3	3	4	3	2	2	2	2	2	2	1	1	1
168	6 no. kurshi	Nabigonj	Hobigonj	b	a	e	f	a	d	d	a	a	a	a	3	3	3	4	4	4	3	4	4	3	3	4	3	4	3	3	3	4	3	3	3	3	4	4	4	3	4	4	3	2	3	2	2	2	4
169	6 no. kurshi	Nabigonj	Hobigonj	e	a	c	b	d	c	f	a	a	b	b	3	3	3	4	4	3	3	3	3	4	4	4	3	3	4	4	3	3	3	4	4	4	5	3	3	3	4	3	3	3	3	4	3	4	2
170	6 no. kurshi	Nabigonj	Hobigonj	b	a	e	a	c	d	f	a	a	b	a	4	4	4	4	4	4	3	3	4	4	4	4	4	3	3	3	4	4	4	4	4	4	4	3	3	4	4	4	3	3	3	2	2	2	3
171	6 no. kurshi	Nabigonj	Hobigonj	b	a	f	f	f	e	f	a	a	a	b	4	4	4	3	3	3	4	3	3	3	3	3	4	4	4	3	4	4	3	3	3	3	2	2	2	3	3	3	3	3	4	1	1	1	2
172	6 no. kurshi	Nabigonj	Hobigonj	c	b	c	e	f	c	d	a	b	a	b	3	3	3	2	2	2	3	2	2	3	2	3	4	3	4	3	3	2	3	3	4	3	3	3	3	3	3	3	2	2	2	1	1	1	2
173	6 no. kurshi	Nabigonj	Hobigonj	b	a	e	f	f	c	a	a	a	a	b	3	3	3	4	4	4	3	4	4	3	3	2	1	2	3	2	1	3	2	2	3	4	4	4	3	2	4	1	2	3	3	2	4	4	2
174	6 no. kurshi	Nabigonj	Hobigonj	b	a	f	i	c	b	c	a	a	a	b	4	3	4	4	4	4	4	2	4	3	3	3	3	3	3	3	2	2	3	2	3	3	3	4	4	4	5	4	5	3	3	4	2	2	1
175	6 no. kurshi	Nabigonj	Hobigonj	f	b	f	g	f	b	e	a	a	a	a	4	4	4	4	4	3	4	4	4	4	3	3	4	4	4	4	3	3	3	4	4	3	4	4	4	3	4	3	4	4	4	2	2	2	4
176	6 no. kurshi	Nabigonj	Hobigonj	b	b	e	f	b	b	d	a	b	a	b	2	3	3	2	3	3	3	2	2	3	2	3	2	2	3	3	2	2	2	3	3	4	3	2	2	2	3	4	4	3	3	4	4	3	3
177	6 no. kurshi	Nabigonj	Hobigonj	c	b	b	e	f	b	a	a	b	b	b	3	3	3	2	3	2	2	2	3	3	2	3	2	3	3	2	3	3	3	2	3	2	3	3	3	2	3	2	2	2	2	2	1	1	3
178	6 no. kurshi	Nabigonj	Hobigonj	d	a	a	d	c	c	a	a	b	a	b	3	3	2	3	3	2	3	3	2	3	3	4	2	3	3	3	2	2	1	1	3	3	2	2	3	3	4	3	3	2	3	4	4	3	2
179	6 no. kurshi	Nabigonj	Hobigonj	d	b	c	e	a	b	a	a	a	b	a	3	3	4	3	4	4	4	4	4	4	3	3	4	4	4	3	5	4	3	5	5	4	3	3	4	4	3	3	4	4	4	3	2	1	2
180	6 no. kurshi	Nabigonj	Hobigonj	f	a	c	d	c	a	b	a	b	a	b	2	2	2	3	2	2	2	2	2	3	3	3	3	2	3	2	3	4	3	2	2	3	4	3	3	2	2	2	2	3	3	3	1	1	2
181	6 no. kurshi	Nabigonj	Hobigonj	d	a	f	a	d	a	d	a	a	b	b	4	4	3	3	4	3	4	3	5	3	4	4	3	4	3	3	4	4	3	5	4	5	5	4	4	4	3	3	3	4	3	2	1	2	1
182	6 no. kurshi	Nabigonj	Hobigonj	f	a	f	g	f	c	e	a	a	b	a	4	3	3	3	4	4	4	4	3	3	3	4	4	4	3	4	3	4	4	3	4	3	4	3	4	4	4	3	4	4	4	3	2	3	3
183	6 no. kurshi	Nabigonj	Hobigonj	a	b	d	f	f	b	b	a	a	b	a	4	4	4	3	4	3	3	4	4	3	2	2	2	4	4	4	3	4	4	3	3	3	3	4	4	3	4	4	3	3	3	2	2	1	3
184	6 no. kurshi	Nabigonj	Hobigonj	a	b	e	f	f	e	a	a	a	a	a	3	3	3	3	3	3	3	3	4	4	4	4	4	4	2	2	3	3	3	3	3	4	4	3	3	3	3	4	4	3	4	1	1	1	1
185	6 no. kurshi	Nabigonj	Hobigonj	c	a	d	c	c	a	d	a	b	a	b	2	2	2	3	2	2	3	3	2	3	3	2	2	2	2	1	3	3	3	2	3	3	4	3	2	2	2	3	3	3	3	4	4	3	3
186	6 no. kurshi	Nabigonj	Hobigonj	d	b	f	a	d	b	e	a	a	b	b	4	3	4	4	3	4	3	3	4	3	3	3	4	5	5	3	3	4	4	4	4	4	4	4	4	3	3	3	4	4	3	2	2	2	1
187	6 no. kurshi	Nabigonj	Hobigonj	a	b	d	f	b	a	f	a	a	b	b	3	3	4	3	4	5	5	4	5	5	4	4	4	4	4	4	3	3	3	3	4	5	4	4	4	3	3	3	4	4	4	1	1	2	3
188	6 no. kurshi	Nabigonj	Hobigonj	f	a	b	b	b	a	f	a	b	a	b	1	1	1	1	1	2	1	1	1	2	3	3	2	2	2	3	3	2	2	2	2	1	1	1	2	1	2	2	2	2	3	4	5	4	4
189	6 no. kurshi	Nabigonj	Hobigonj	b	a	c	d	e	a	d	a	a	b	a	4	3	3	4	3	3	3	4	5	3	3	3	4	4	3	3	3	4	4	4	3	3	4	3	3	3	4	4	4	3	5	3	2	2	1
190	6 no. kurshi	Nabigonj	Hobigonj	d	b	b	e	a	b	c	a	b	a	b	3	2	3	3	2	3	3	3	1	3	2	3	3	2	3	3	2	3	3	2	3	3	2	4	3	2	2	3	3	2	2	3	2	2	1
191	6 no. kurshi	Nabigonj	Hobigonj	a	b	d	f	f	c	e	a	b	b	b	2	2	2	2	2	2	3	3	1	3	3	2	3	4	3	3	2	2	2	3	2	2	2	2	3	3	3	3	3	3	2	4	5	4	4
192	6 no. kurshi	Nabigonj	Hobigonj	c	b	d	e	f	b	b	a	a	a	b	3	3	3	3	4	3	3	2	4	3	3	4	4	4	3	3	3	3	4	4	4	4	3	3	3	4	4	3	5	3	3	2	1	1	2
193	6 no. kurshi	Nabigonj	Hobigonj	b	a	d	c	d	b	b	a	a	a	b	3	4	4	4	5	4	4	3	5	4	4	4	5	5	3	4	3	3	3	3	4	4	4	4	4	3	3	3	3	3	3	1	2	1	2
194	6 no. kurshi	Nabigonj	Hobigonj	c	a	d	a	d	b	c	a	b	b	b	3	3	3	3	3	3	2	2	2	2	2	2	2	3	3	2	2	3	3	3	4	3	3	2	3	3	2	2	2	3	3	4	4	5	4
195	6 no. kurshi	Nabigonj	Hobigonj	d	b	c	e	b	a	e	a	a	b	b	4	4	4	3	3	3	4	3	4	4	4	4	4	3	3	4	4	3	5	4	3	3	3	3	4	5	4	4	3	3	3	4	2	1	2
196	6 no. kurshi	Nabigonj	Hobigonj	b	b	e	f	c	e	e	a	b	b	a	3	3	2	2	3	3	2	2	1	3	3	2	3	3	3	2	2	2	2	3	2	2	3	3	3	3	2	2	2	2	3	3	3	2	3
197	6 no. kurshi	Nabigonj	Hobigonj	d	a	b	d	c	a	f	a	a	a	b	3	3	3	3	3	4	3	3	3	3	4	4	4	3	4	4	2	2	3	3	3	4	3	3	3	4	3	3	4	4	3	2	1	2	2
198	6 no. kurshi	Nabigonj	Hobigonj	b	a	d	b	c	b	e	a	b	a	b	2	1	1	1	2	2	3	1	2	2	2	1	2	3	3	3	3	2	2	2	3	2	3	2	4	4	3	2	3	3	3	4	5	4	5
199	6 no. kurshi	Nabigonj	Hobigonj	a	b	d	f	f	e	a	a	a	a	b	3	3	3	3	3	4	3	4	4	2	2	3	3	4	4	3	3	3	4	4	5	4	4	3	4	4	3	4	3	3	3	3	3	4	4
200	6 no. kurshi	Nabigonj	Hobigonj	b	a	e	a	c	d	f	a	a	b	a	4	4	4	4	3	3	4	4	5	3	3	4	4	4	4	3	4	5	4	3	4	4	4	3	3	3	4	3	4	3	3	1	1	2	2
201	Pathalia	Savar	Dhaka	d	a	a	b	b	a	d	a	a	b	b	3	4	5	5	4	3	4	4	5	4	3	4	4	3	3	3	4	3	2	4	3	4	3	3	4	2	3	2	2	2	1	2	3	4	1
202	Pathalia	Savar	Dhaka	e	a	a	d	c	a	e	a	a	b	a	5	3	4	4	4	4	5	4	4	3	4	4	4	5	4	3	3	4	4	4	5	4	3	4	3	4	3	4	2	3	1	3	2	2	1
203	Pathalia	Savar	Dhaka	b	b	f	c	d	b	c	a	a	b	a	3	3	2	3	2	2	5	5	5	3	3	4	3	4	2	2	3	3	2	3	4	4	5	4	4	3	3	4	2	2	2	2	2	2	2
204	Pathalia	Savar	Dhaka	e	b	a	g	c	a	d	a	b	b	a	2	3	3	2	1	2	2	2	2	3	1	1	2	4	3	3	2	2	1	4	3	2	2	2	3	3	2	2	2	2	4	4	5	4	3
205	Pathalia	Savar	Dhaka	c	b	b	a	d	b	e	a	a	b	b	5	4	3	4	4	4	4	5	4	4	4	3	3	4	2	3	3	4	4	5	3	3	3	4	4	3	3	3	4	4	2	1	2	1	2
206	Pathalia	Savar	Dhaka	b	b	e	f	f	b	d	a	a	a	b	4	4	3	4	3	3	4	4	4	4	4	4	4	4	4	3	3	4	3	3	3	3	2	2	3	4	3	3	3	3	3	2	1	1	2
207	Pathalia	Savar	Dhaka	c	a	e	i	c	b	e	a	a	b	b	4	4	4	4	3	3	4	3	4	3	3	4	4	4	2	3	3	3	3	3	4	4	4	4	4	4	3	3	3	4	3	2	2	1	2
208	Pathalia	Savar	Dhaka	a	b	a	e	a	a	c	a	b	b	b	3	3	2	1	2	2	2	2	1	3	2	3	3	3	2	3	4	2	3	3	3	3	2	2	2	3	3	2	2	4	2	4	5	4	3
209	Pathalia	Savar	Dhaka	d	a	a	b	b	a	d	a	a	b	b	3	4	5	5	4	3	4	4	5	3	3	4	4	3	3	3	3	4	3	2	4	3	4	3	3	4	2	3	2	2	2	1	2	3	3
210	Pathalia	Savar	Dhaka	b	b	f	i	e	b	f	a	b	b	b	2	3	2	2	4	3	3	3	2	3	3	2	2	3	3	3	3	4	3	2	2	2	2	2	2	2	3	3	2	2	3	4	4	4	3
211	Pathalia	Savar	Dhaka	c	a	e	a	d	b	d	a	a	b	a	4	4	5	3	3	4	4	2	5	3	3	4	4	3	3	3	4	4	4	3	3	4	3	3	4	2	3	2	2	2	2	3	1	2	2
212	Pathalia	Savar	Dhaka	d	b	b	d	c	a	a	a	a	b	b	3	5	5	4	4	4	3	2	4	2	3	3	4	3	4	3	3	4	5	3	3	3	3	4	2	3	3	3	4	3	2	2	1	2	1
213	Pathalia	Savar	Dhaka	b	b	c	i	d	a	f	a	b	b	b	2	3	3	3	3	2	4	3	1	3	3	3	2	2	3	3	4	3	3	3	2	2	2	2	2	2	3	3	3	3	2	3	4	4	5
214	Pathalia	Savar	Dhaka	d	a	f	h	f	e	d	a	a	b	b	3	4	4	2	3	3	4	5	3	5	5	5	5	3	4	5	4	4	4	3	4	4	3	3	5	5	4	4	3	3	3	2	1	2	2
215	Pathalia	Savar	Dhaka	e	a	e	c	c	b	f	a	b	b	b	2	2	3	3	3	3	4	2	2	3	3	3	2	2	2	3	4	3	3	3	2	2	2	2	1	2	2	3	1	2	3	4	3	4	4
216	Pathalia	Savar	Dhaka	e	b	d	a	c	b	d	a	a	b	a	4	3	5	5	4	4	4	5	5	3	3	4	4	4	5	5	5	4	4	4	3	3	3	2	4	4	4	3	3	3	3	2	1	1	2
217	Pathalia	Savar	Dhaka	c	b	c	d	c	a	c	a	a	b	b	3	3	3	4	5	4	3	3	4	4	3	4	4	3	3	4	3	3	3	3	4	4	3	3	4	2	3	3	3	4	3	2	2	2	1
218	Pathalia	Savar	Dhaka	d	a	e	i	e	b	e	a	b	a	b	3	3	2	2	2	2	2	3	2	3	2	2	2	2	3	3	4	3	3	2	2	2	2	3	3	3	3	2	2	2	3	4	4	4	3
219	Pathalia	Savar	Dhaka	f	a	e	g	b	a	d	a	a	b	a	4	4	5	5	5	4	3	3	5	3	4	4	4	5	5	4	4	4	4	3	3	4	4	3	4	3	3	3	3	4	4	3	2	2	1
220	Pathalia	Savar	Dhaka	b	b	f	i	e	b	f	a	b	a	b	2	2	3	1	2	2	2	2	1	3	3	2	3	3	2	3	2	2	2	2	3	3	3	3	3	3	2	2	3	3	3	4	5	5	4
221	Pathalia	Savar	Dhaka	b	a	d	d	d	d	e	a	b	b	b	3	3	2	3	3	3	2	3	2	3	3	2	2	2	2	3	3	3	4	3	3	3	3	2	3	2	2	3	3	3	2	4	4	4	3
222	Pathalia	Savar	Dhaka	c	b	e	a	d	b	e	a	b	b	b	2	2	3	3	2	2	3	2	2	2	2	3	2	3	3	3	3	2	3	3	2	4	4	3	3	3	2	2	3	3	2	4	3	4	4
223	Pathalia	Savar	Dhaka	f	b	d	g	b	a	d	a	a	b	a	4	4	5	4	3	4	4	4	5	4	3	3	4	4	4	3	4	3	5	3	4	4	3	3	4	4	3	3	4	4	3	2	2	3	3
224	Pathalia	Savar	Dhaka	b	a	f	h	a	b	d	a	b	a	b	3	3	2	3	2	2	2	3	2	3	3	3	2	2	2	1	2	2	2	3	3	3	2	2	3	3	3	2	3	2	2	3	4	3	4
225	Pathalia	Savar	Dhaka	c	b	a	e	f	a	e	a	a	b	b	4	5	4	4	3	4	4	4	4	3	4	4	3	3	4	3	4	4	4	4	3	4	4	3	3	3	3	4	3	4	4	3	2	3	3
226	Pathalia	Savar	Dhaka	d	a	e	c	e	b	e	a	b	b	b	2	2	2	3	3	3	2	3	2	3	3	2	2	2	2	3	3	3	2	3	2	2	3	3	3	2	3	2	3	3	3	3	4	3	4
227	Pathalia	Savar	Dhaka	f	a	e	g	c	a	e	a	a	b	a	4	4	5	5	5	4	4	4	4	5	4	3	3	4	4	4	4	3	4	3	4	3	3	3	4	4	5	4	4	4	3	3	2	3	3
228	Pathalia	Savar	Dhaka	c	b	d	a	c	b	d	a	b	b	b	3	3	2	3	2	2	3	3	2	3	3	2	2	2	3	3	3	3	2	3	3	2	2	2	3	3	3	2	1	1	2	4	4	3	2
229	Pathalia	Savar	Dhaka	c	b	e	c	d	b	e	a	b	b	b	2	2	3	3	2	3	2	3	2	3	3	3	2	3	3	3	2	3	3	3	3	2	2	3	3	2	2	3	2	2	3	4	3	3	2
230	Pathalia	Savar	Dhaka	f	b	d	g	b	d	c	a	a	b	a	4	5	5	5	5	4	4	4	4	4	4	4	3	4	3	4	3	3	3	4	4	4	4	3	3	3	5	4	3	4	2	3	2	3	5
231	Pathalia	Savar	Dhaka	d	a	a	b	b	a	d	a	a	b	a	3	3	4	4	3	4	4	4	5	3	4	4	3	5	4	4	3	4	3	3	3	4	4	3	4	4	3	4	3	4	3	3	3	2	4
232	Pathalia	Savar	Dhaka	c	b	f	c	d	b	e	a	a	b	a	4	4	4	5	5	4	4	5	4	4	4	4	5	5	5	4	4	5	4	5	4	4	4	4	4	4	3	3	3	3	3	3	3	3	3
233	Pathalia	Savar	Dhaka	d	a	d	c	c	d	d	a	a	b	b	4	5	5	5	3	4	3	4	4	3	4	4	4	4	4	3	3	4	3	3	3	4	4	3	3	3	4	4	3	4	2	3	2	3	4
234	Pathalia	Savar	Dhaka	a	a	c	i	b	a	c	a	b	b	a	3	2	2	3	2	2	3	3	3	2	2	3	2	2	3	3	3	2	3	3	3	3	2	2	3	3	3	2	2	3	3	4	4	4	4
235	Pathalia	Savar	Dhaka	c	b	e	a	d	d	e	a	a	b	b	4	3	4	3	4	4	4	5	4	5	4	3	3	4	4	4	3	3	4	4	4	4	4	4	4	4	3	4	3	3	4	2	2	2	3
236	Pathalia	Savar	Dhaka	f	a	f	g	b	a	e	a	a	b	a	3	3	4	5	5	4	4	4	4	4	4	4	4	4	3	3	3	3	4	3	3	3	4	4	4	3	4	4	4	3	3	2	1	2	2
237	Pathalia	Savar	Dhaka	d	a	e	h	a	b	d	a	b	b	a	2	3	2	2	2	3	3	3	2	3	3	3	2	3	2	2	2	2	3	3	3	2	2	2	2	2	3	3	3	3	3	3	3	3	2
238	Pathalia	Savar	Dhaka	d	b	e	c	c	a	e	a	a	b	b	4	4	4	3	3	3	3	4	5	3	4	3	3	3	4	4	4	4	4	3	3	4	3	4	4	4	4	3	4	3	3	2	2	1	3
239	Pathalia	Savar	Dhaka	c	a	f	i	d	b	f	a	a	b	a	4	3	4	3	3	4	4	4	4	4	4	3	3	3	4	4	4	4	4	4	4	4	4	3	3	4	4	3	4	4	3	3	2	2	3
240	Pathalia	Savar	Dhaka	e	a	d	g	b	a	d	a	b	b	a	2	2	3	2	2	3	3	2	2	3	2	2	3	3	3	3	2	3	3	2	2	3	3	3	3	2	2	3	2	3	2	3	4	4	3
241	Pathalia	Savar	Dhaka	c	b	d	a	c	d	e	a	b	b	a	2	2	3	3	3	3	3	2	1	3	3	4	3	2	2	2	3	3	3	3	3	3	2	3	2	2	3	3	3	3	1	4	5	4	2
242	Pathalia	Savar	Dhaka	b	b	d	c	c	b	d	a	a	b	b	3	3	4	4	3	4	4	5	4	4	3	4	4	4	3	3	4	4	4	4	3	3	3	4	4	4	4	4	3	3	3	2	1	2	2
243	Pathalia	Savar	Dhaka	e	a	f	c	e	b	e	a	a	b	a	4	4	4	4	4	3	4	5	5	4	3	5	5	4	4	4	4	4	3	4	4	5	3	3	4	4	3	4	4	4	4	2	2	3	3
244	Pathalia	Savar	Dhaka	c	b	d	a	c	d	b	a	a	b	a	4	4	4	4	3	4	3	3	4	4	4	3	4	5	5	4	3	5	4	4	4	5	4	5	4	3	3	4	3	4	4	4	3	3	3
245	Pathalia	Savar	Dhaka	b	a	e	c	d	b	e	a	b	b	a	2	1	1	2	2	2	2	3	2	3	3	2	3	2	3	3	3	3	2	3	3	3	3	3	2	3	2	2	2	3	2	2	2	2	2
246	Pathalia	Savar	Dhaka	d	a	a	i	c	a	c	a	b	b	a	2	3	3	2	2	3	3	3	1	2	2	2	2	3	3	3	2	3	2	2	2	3	3	3	3	3	2	2	3	3	2	3	3	2	3
247	Pathalia	Savar	Dhaka	c	b	c	c	b	d	d	a	a	b	a	4	3	4	4	4	3	4	4	5	4	4	3	4	4	4	4	4	3	3	4	4	3	3	4	4	3	4	4	4	3	4	3	4	4	4
248	Pathalia	Savar	Dhaka	d	b	e	a	d	b	e	a	b	b	b	2	3	3	3	3	2	2	3	2	3	3	3	2	2	2	2	3	2	3	2	2	2	3	3	3	2	2	3	3	2	2	3	4	4	4
249	Pathalia	Savar	Dhaka	f	a	f	g	c	b	e	a	b	b	b	3	2	3	2	3	3	2	2	1	3	3	2	2	3	3	2	3	3	3	3	2	2	3	3	3	3	2	3	3	1	2	4	5	4	3
250	Pathalia	Savar	Dhaka	e	b	d	g	b	a	d	a	a	b	b	4	4	4	5	4	3	4	4	5	4	3	3	4	4	3	4	4	3	3	3	4	4	4	3	3	3	4	3	3	3	4	2	1	2	3
251	Mominpur	Rangpur sadar	Rangpur	b	b	e	i	d	d	e	a	b	a	b	3	3	3	4	2	2	3	3	2	2	3	3	3	3	3	2	3	3	3	2	3	2	2	3	3	3	3	3	2	2	2	4	4	4	3
252	Mominpur	Rangpur sadar	Rangpur	c	b	d	e	f	a	c	a	a	b	a	4	4	4	4	4	4	5	5	5	3	3	3	3	4	4	4	3	4	3	5	5	5	4	4	4	3	3	3	4	4	4	1	1	1	5
253	Mominpur	Rangpur sadar	Rangpur	c	b	f	a	c	d	e	a	a	b	a	5	5	5	4	4	4	5	5	5	5	5	5	5	5	5	4	5	5	5	5	4	4	4	3	4	4	4	5	5	4	4	1	2	2	4
254	Mominpur	Rangpur sadar	Rangpur	c	a	f	i	d	c	e	a	a	b	a	5	4	5	5	4	5	5	5	4	5	4	5	5	4	5	4	4	5	5	4	4	4	5	5	5	5	4	4	4	4	4	2	2	2	4
255	Mominpur	Rangpur sadar	Rangpur	e	a	e	g	a	c	f	a	a	b	a	5	5	5	4	4	4	5	5	4	5	4	4	4	3	3	4	4	4	4	3	4	4	4	3	3	3	4	4	4	4	3	2	1	1	4
256	Mominpur	Rangpur sadar	Rangpur	d	a	f	i	c	c	f	a	a	b	a	4	4	4	4	5	5	4	4	5	4	4	4	4	4	3	3	4	3	4	4	4	4	3	3	3	4	4	4	4	4	4	1	1	1	5
257	Mominpur	Rangpur sadar	Rangpur	b	b	e	i	b	c	b	a	a	b	a	3	3	3	4	4	4	4	4	4	4	3	3	3	3	4	3	4	3	3	3	3	4	4	4	4	3	3	4	4	3	3	2	1	2	4
258	Mominpur	Rangpur sadar	Rangpur	b	a	f	h	f	e	d	a	b	a	b	1	1	3	3	3	1	1	2	1	3	2	2	2	3	3	2	2	2	3	1	3	3	3	3	3	2	1	3	2	2	3	4	5	4	3
259	Mominpur	Rangpur sadar	Rangpur	d	a	a	b	b	c	f	a	a	b	a	4	4	4	5	5	4	5	5	5	4	4	4	4	3	3	3	4	3	3	4	4	4	4	4	3	3	4	4	4	4	4	2	1	1	3
260	Mominpur	Rangpur sadar	Rangpur	c	a	f	i	d	d	e	a	a	b	a	4	4	4	5	5	5	5	5	5	4	4	4	4	4	4	4	3	3	4	4	4	4	4	5	4	4	4	4	4	3	3	2	2	2	4
261	Mominpur	Rangpur sadar	Rangpur	e	b	d	g	f	a	f	a	a	b	a	5	5	5	5	5	5	4	4	5	5	4	4	4	5	5	5	5	4	4	4	4	3	3	3	3	3	4	4	4	3	3	2	1	1	3
262	Mominpur	Rangpur sadar	Rangpur	b	b	e	h	f	b	e	a	b	a	b	1	1	2	2	2	2	2	2	1	2	3	3	2	2	2	3	3	3	3	2	2	2	2	2	2	3	2	3	3	3	2	4	4	4	3
263	Mominpur	Rangpur sadar	Rangpur	c	b	c	e	f	a	d	a	b	a	b	2	2	3	3	3	3	2	3	2	3	3	2	2	2	2	3	3	3	3	2	3	3	3	2	2	2	3	3	3	2	3	3	5	4	4
264	Mominpur	Rangpur sadar	Rangpur	e	a	c	g	a	d	f	a	a	b	b	4	4	4	4	4	4	4	4	5	4	4	4	4	4	3	3	3	4	4	3	4	4	4	4	4	3	3	3	4	4	3	2	2	2	3
265	Mominpur	Rangpur sadar	Rangpur	b	b	f	h	f	e	d	a	a	b	b	5	5	5	5	4	4	4	5	4	4	3	5	5	3	3	4	4	3	4	4	4	4	5	5	5	5	3	4	5	5	4	1	1	2	4
266	Mominpur	Rangpur sadar	Rangpur	b	a	e	h	a	b	d	a	a	a	a	4	3	4	4	4	3	3	4	4	3	4	4	4	4	3	3	4	4	4	5	5	4	4	4	4	3	3	3	3	3	4	1	1	1	4
267	Mominpur	Rangpur sadar	Rangpur	e	a	c	g	a	a	f	a	a	b	a	5	5	3	4	4	3	4	4	4	5	5	4	4	4	4	4	4	4	3	3	3	3	3	3	4	4	4	4	4	4	3	2	1	2	3
268	Mominpur	Rangpur sadar	Rangpur	c	b	c	e	f	c	e	a	a	b	b	5	5	5	4	4	4	4	3	5	3	4	4	4	4	4	3	3	3	3	3	4	4	4	4	4	4	3	4	5	4	4	2	2	1	3
269	Mominpur	Rangpur sadar	Rangpur	c	b	f	a	c	d	e	a	a	a	a	4	4	4	4	4	4	4	4	4	3	3	3	4	4	4	5	5	5	4	3	4	3	5	4	4	4	4	4	3	3	3	1	1	1	3
270	Mominpur	Rangpur sadar	Rangpur	f	b	f	g	b	a	f	a	a	b	a	4	5	5	4	4	5	5	5	5	4	4	4	3	3	3	4	5	4	4	3	3	4	5	5	5	4	4	4	4	4	4	2	1	2	3
271	Mominpur	Rangpur sadar	Rangpur	c	a	f	h	f	b	e	a	a	b	b	3	3	4	4	3	3	5	5	4	3	3	3	4	4	4	4	4	3	3	3	3	3	4	4	4	4	4	4	3	3	3	1	1	1	3
272	Mominpur	Rangpur sadar	Rangpur	b	b	b	e	f	a	d	a	a	b	b	4	4	4	4	3	3	3	4	4	4	4	4	4	4	4	3	4	3	3	3	3	4	4	3	3	3	4	4	4	4	4	2	2	1	3
273	Mominpur	Rangpur sadar	Rangpur	c	a	f	h	f	c	f	a	b	a	b	2	2	1	2	2	2	2	3	2	2	3	2	3	3	3	3	2	2	2	1	2	2	2	2	2	2	1	2	2	3	3	4	5	4	3
274	Mominpur	Rangpur sadar	Rangpur	d	a	b	b	b	a	e	a	a	b	b	5	5	5	5	5	5	5	4	5	5	5	4	4	3	3	4	3	4	4	4	4	3	3	3	4	3	4	4	4	4	3	2	2	1	3
275	Mominpur	Rangpur sadar	Rangpur	c	b	c	c	c	b	f	a	b	b	b	1	1	1	3	2	2	3	3	1	2	2	2	1	1	2	2	3	3	2	1	2	3	3	2	3	2	3	2	3	3	3	4	5	4	3
276	Mominpur	Rangpur sadar	Rangpur	b	b	e	h	a	b	d	a	b	b	b	3	3	2	2	3	2	2	2	2	2	3	3	3	3	2	2	2	2	3	2	2	3	2	2	2	2	2	3	3	2	3	4	4	4	4
277	Mominpur	Rangpur sadar	Rangpur	e	a	e	g	b	a	e	a	a	b	a	4	4	4	4	4	3	3	3	4	5	4	3	5	4	3	3	3	3	4	4	4	4	4	4	4	4	4	3	4	5	4	2	2	2	3
278	Mominpur	Rangpur sadar	Rangpur	c	a	f	d	d	d	f	a	b	b	b	1	1	2	2	2	3	3	3	1	2	2	2	2	3	3	3	3	3	2	2	3	2	3	3	3	3	2	3	2	3	2	4	5	4	3
279	Mominpur	Rangpur sadar	Rangpur	b	a	e	h	f	d	f	a	b	b	b	1	1	1	1	1	3	3	2	2	2	2	2	3	3	2	2	1	1	2	2	2	2	2	3	3	3	3	3	3	2	3	5	5	5	3
280	Mominpur	Rangpur sadar	Rangpur	c	b	d	a	c	b	e	a	a	b	b	4	4	3	5	3	5	5	4	4	4	4	4	3	3	4	5	5	4	4	3	3	3	4	4	4	4	4	3	3	4	3	1	1	2	3
281	Mominpur	Rangpur sadar	Rangpur	e	a	d	g	b	c	f	a	a	b	a	4	4	4	4	4	4	4	4	5	4	4	5	3	3	5	4	4	3	3	3	4	5	4	5	4	4	4	4	3	3	3	2	1	2	3
282	Mominpur	Rangpur sadar	Rangpur	c	a	e	c	d	a	d	a	b	b	b	3	3	3	3	3	2	2	2	1	2	3	3	2	3	3	2	2	2	2	2	3	3	3	3	1	2	3	3	3	3	2	5	4	4	3
283	Mominpur	Rangpur sadar	Rangpur	b	b	e	h	f	b	d	a	b	b	b	2	2	2	2	2	2	2	1	1	3	3	2	2	3	2	3	2	2	3	3	3	2	2	2	3	3	2	2	2	2	2	4	4	4	3
284	Mominpur	Rangpur sadar	Rangpur	c	b	e	c	d	a	e	a	b	b	b	1	1	1	2	3	2	1	1	2	3	2	1	2	2	2	1	2	2	2	3	3	3	3	3	2	2	2	3	2	2	2	5	4	5	3
285	Mominpur	Rangpur sadar	Rangpur	e	a	e	g	f	a	d	a	a	b	a	4	4	4	5	5	5	5	5	5	4	3	4	4	4	3	5	4	4	3	3	4	4	3	5	4	3	3	3	3	4	3	1	2	1	3
286	Mominpur	Rangpur sadar	Rangpur	d	a	a	b	b	a	e	a	a	b	b	5	5	5	5	5	5	5	4	5	4	4	3	3	4	3	3	4	3	4	3	3	4	4	3	4	3	4	3	4	3	4	2	2	2	3
287	Mominpur	Rangpur sadar	Rangpur	b	b	f	h	f	b	a	a	b	a	a	2	2	2	2	1	1	2	2	1	2	2	3	2	2	3	3	2	3	3	3	2	2	2	2	2	3	3	3	3	2	3	4	4	4	3
288	Mominpur	Rangpur sadar	Rangpur	d	a	c	d	e	a	d	a	a	b	a	4	4	4	4	5	5	5	5	5	4	4	3	3	4	3	4	3	3	3	4	3	3	4	3	4	4	4	4	4	4	3	2	3	2	3
289	Mominpur	Rangpur sadar	Rangpur	b	b	e	h	f	b	d	a	a	a	b	4	3	3	4	4	3	4	5	4	5	4	4	4	4	3	3	3	4	3	3	4	5	4	3	3	3	4	3	4	3	3	1	2	1	3
290	Mominpur	Rangpur sadar	Rangpur	d	a	d	d	e	a	e	a	a	b	b	3	3	4	3	3	3	4	3	3	3	4	3	3	3	4	5	4	4	4	4	4	3	3	4	3	4	4	4	3	3	3	2	2	2	3
291	Mominpur	Rangpur sadar	Rangpur	b	a	f	h	a	b	d	a	b	b	a	2	1	1	2	2	2	2	2	1	2	2	3	3	2	3	2	2	3	2	3	2	2	3	2	2	2	2	2	1	1	3	5	5	4	3
292	Mominpur	Rangpur sadar	Rangpur	b	b	e	i	d	b	f	a	b	a	a	2	3	3	2	2	2	1	1	1	2	2	3	3	3	3	2	2	2	2	3	3	3	3	3	2	2	2	3	3	3	3	4	4	5	3
293	Mominpur	Rangpur sadar	Rangpur	d	a	b	d	d	a	d	a	a	b	a	4	4	4	4	4	4	4	4	4	4	4	4	5	5	4	4	3	3	3	3	4	4	4	5	5	4	3	3	4	3	3	1	1	2	3
294	Mominpur	Rangpur sadar	Rangpur	b	a	e	a	c	d	f	a	a	b	b	5	4	3	3	4	4	4	3	5	4	4	3	3	4	4	5	5	5	4	4	4	4	3	3	3	3	4	4	4	3	3	1	2	2	3
295	Mominpur	Rangpur sadar	Rangpur	d	b	a	e	f	a	f	a	a	b	b	4	4	3	3	3	3	4	4	4	4	4	5	3	3	4	3	4	3	4	3	4	4	3	3	3	4	4	3	4	4	4	2	2	1	3
296	Mominpur	Rangpur sadar	Rangpur	b	b	f	h	f	b	d	a	a	b	a	4	4	4	4	3	3	4	3	5	4	3	3	4	4	5	5	5	4	5	4	4	3	3	4	3	4	3	3	3	4	3	1	1	1	3
297	Mominpur	Rangpur sadar	Rangpur	b	b	a	e	f	a	c	a	a	b	b	5	5	5	5	5	5	4	4	4	4	4	4	4	5	5	5	4	4	4	3	4	3	4	4	3	3	3	4	4	5	4	2	2	1	4
298	Mominpur	Rangpur sadar	Rangpur	c	a	c	i	b	b	e	a	b	a	b	2	2	2	1	1	1	1	1	1	2	3	3	2	2	2	2	2	3	3	2	2	2	3	3	2	2	2	2	3	2	3	4	5	5	3
299	Mominpur	Rangpur sadar	Rangpur	b	b	e	h	a	e	e	a	b	b	b	3	2	2	3	3	3	2	3	2	3	3	3	3	2	3	2	3	3	3	3	2	2	2	3	3	2	2	3	3	2	3	5	4	5	3
300	Mominpur	Rangpur sadar	Rangpur	e	b	e	g	b	b	d	a	b	b	b	2	2	2	2	3	3	2	2	1	3	3	2	2	2	2	2	3	3	2	3	2	2	1	3	3	3	2	2	2	3	3	4	4	4	3
301	Janipur	Khoksa	Kushtia	b	b	e	a	c	b	d	a	b	b	b	3	3	3	3	2	2	3	3	2	2	2	2	2	2	3	1	3	3	3	3	2	2	2	2	3	3	3	2	2	2	3	4	5	4	3
302	Janipur	Khoksa	Kushtia	e	a	f	g	c	a	e	a	a	b	a	3	4	4	4	5	4	4	4	4	4	3	3	4	4	5	4	4	5	3	3	4	4	4	4	3	4	3	4	3	4	3	2	1	2	3
303	Janipur	Khoksa	Kushtia	b	a	e	h	a	b	e	a	b	a	b	2	3	3	2	2	2	2	2	2	2	3	2	2	1	1	2	2	1	2	2	2	2	2	3	3	1	3	2	2	3	3	4	5	5	3
304	Janipur	Khoksa	Kushtia	b	b	d	c	d	d	d	a	b	a	a	3	3	3	4	4	5	4	4	4	3	3	3	3	4	4	4	5	4	4	4	3	3	4	4	4	3	4	4	4	3	3	1	1	1	3
305	Janipur	Khoksa	Kushtia	e	a	b	b	b	a	f	a	b	b	a	2	2	3	3	3	3	2	2	2	2	3	3	3	2	2	2	2	2	2	2	3	3	3	3	1	3	3	2	2	3	3	4	4	4	3
306	Janipur	Khoksa	Kushtia	e	b	e	g	b	a	f	a	a	b	a	4	5	5	5	5	3	3	5	5	4	4	4	4	4	4	4	4	4	3	3	3	3	3	3	4	3	4	3	3	3	4	2	1	2	3
307	Janipur	Khoksa	Kushtia	b	b	f	a	c	b	d	a	a	b	a	3	3	4	4	4	4	4	3	4	5	4	3	3	3	4	4	4	4	4	4	4	3	3	3	3	4	4	4	3	3	3	2	2	1	3
308	Janipur	Khoksa	Kushtia	e	a	e	g	c	a	e	a	a	a	b	4	4	3	3	4	5	4	3	4	3	3	3	4	3	3	4	4	4	4	5	4	5	5	4	4	4	4	3	3	4	4	1	2	1	3
309	Janipur	Khoksa	Kushtia	b	b	e	e	f	b	d	a	b	b	a	2	2	3	3	3	2	3	3	2	3	3	3	2	3	2	3	2	2	2	2	3	1	1	2	3	3	2	3	2	3	3	5	5	4	3
310	Janipur	Khoksa	Kushtia	b	a	f	h	f	b	e	a	b	a	a	2	3	3	3	2	2	1	1	2	1	2	3	3	3	3	2	2	2	3	2	3	2	3	3	2	1	3	2	2	2	3	4	4	5	3
311	Janipur	Khoksa	Kushtia	d	a	b	b	c	a	d	a	a	b	b	4	3	3	4	5	5	4	4	5	4	3	3	3	4	4	5	4	4	4	5	4	5	5	4	4	4	4	3	3	4	3	2	2	1	4
312	Janipur	Khoksa	Kushtia	c	b	e	h	f	e	e	a	b	b	a	2	2	2	2	2	2	2	3	1	2	2	2	3	3	3	3	3	3	3	3	3	2	2	2	2	2	3	3	2	2	3	4	4	3	3
313	Janipur	Khoksa	Kushtia	e	b	d	g	b	a	f	a	a	b	b	3	3	3	4	5	4	5	4	4	4	5	3	3	4	4	4	4	3	4	3	4	4	3	3	3	3	4	4	3	4	4	2	1	1	3
314	Janipur	Khoksa	Kushtia	b	a	c	d	d	a	d	a	a	b	a	4	4	3	3	5	4	5	5	5	4	4	4	4	4	3	3	3	3	4	4	4	4	4	3	3	3	4	4	3	4	3	2	2	2	3
315	Janipur	Khoksa	Kushtia	c	b	f	i	e	b	e	a	a	b	b	4	3	3	4	4	5	4	4	5	4	4	4	3	3	4	3	5	4	4	4	5	3	3	3	4	3	3	4	4	5	3	1	2	2	3
316	Janipur	Khoksa	Kushtia	c	a	c	b	b	c	d	a	a	b	b	3	4	3	3	4	4	5	5	5	4	4	4	3	3	4	4	4	3	4	3	3	4	4	4	4	4	4	3	3	3	3	2	2	1	3
317	Janipur	Khoksa	Kushtia	d	b	a	e	a	d	e	a	a	b	a	3	3	4	5	5	5	5	5	5	4	4	4	3	4	4	3	4	4	4	3	3	4	3	3	4	4	3	4	4	5	3	2	2	2	3
318	Janipur	Khoksa	Kushtia	f	b	e	g	c	b	f	a	a	b	b	4	4	4	4	4	4	4	4	3	3	4	4	4	5	4	4	4	3	4	4	4	3	4	3	4	5	4	4	4	3	4	1	1	2	3
319	Janipur	Khoksa	Kushtia	b	a	d	c	d	b	e	a	b	b	a	2	1	1	1	2	2	2	2	2	2	3	3	3	3	3	2	2	2	3	3	3	2	2	3	3	3	2	2	2	3	3	4	5	5	3
320	Janipur	Khoksa	Kushtia	c	b	e	h	f	e	e	a	b	b	a	2	2	2	1	2	2	3	2	2	2	3	3	3	2	2	2	3	3	3	2	3	3	2	3	3	2	3	3	3	2	3	4	4	4	2
321	Janipur	Khoksa	Kushtia	d	a	e	a	d	e	f	a	a	b	b	4	4	4	3	3	3	3	3	4	5	5	4	4	4	4	3	4	3	3	3	3	3	3	4	4	5	4	5	4	3	3	2	2	1	3
322	Janipur	Khoksa	Kushtia	c	a	a	d	c	d	e	a	a	b	b	5	5	5	5	5	3	3	4	4	4	3	4	4	3	4	5	5	4	4	4	4	4	4	3	3	4	5	5	4	4	3	1	2	1	4
323	Janipur	Khoksa	Kushtia	b	a	f	h	a	b	d	a	b	b	a	2	3	3	3	3	2	2	1	1	2	2	2	2	3	3	3	3	2	2	2	2	2	3	3	2	3	2	3	3	3	3	4	4	5	3
324	Janipur	Khoksa	Kushtia	b	a	f	h	f	b	d	a	b	b	a	3	3	3	3	3	3	2	2	1	2	2	3	2	3	3	2	2	3	3	2	2	3	3	3	3	2	3	2	3	3	3	4	5	5	3
325	Janipur	Khoksa	Kushtia	c	b	b	d	c	d	e	a	a	b	a	4	4	4	4	5	4	5	4	4	3	4	4	3	3	3	4	4	4	5	4	3	4	5	4	3	3	3	4	4	3	4	2	2	1	3
326	Janipur	Khoksa	Kushtia	b	b	e	h	f	b	d	a	b	a	b	2	2	1	1	1	2	2	2	1	3	3	3	2	3	2	3	3	3	3	3	2	2	2	2	2	1	1	2	3	3	3	5	5	5	3
327	Janipur	Khoksa	Kushtia	c	a	d	i	d	d	f	a	a	b	b	4	5	5	5	4	4	3	3	4	3	3	4	4	3	4	4	4	3	3	3	4	4	4	4	4	4	4	3	3	5	3	1	1	2	3
328	Janipur	Khoksa	Kushtia	d	a	c	d	e	d	f	a	a	b	b	3	3	3	5	4	5	5	5	5	4	4	4	3	3	3	4	4	4	4	3	3	4	4	4	4	3	4	3	4	3	3	2	2	1	3
329	Janipur	Khoksa	Kushtia	f	b	d	g	c	a	f	a	a	b	a	4	4	4	4	3	4	3	4	5	4	4	3	4	3	4	4	3	4	4	4	4	5	4	3	4	4	4	5	4	3	3	1	1	2	3
330	Janipur	Khoksa	Kushtia	d	b	d	a	c	a	d	a	a	b	b	4	5	5	5	5	4	3	3	5	4	4	4	4	3	4	3	3	4	3	4	4	4	5	4	4	4	4	5	4	5	4	2	2	2	3
331	Janipur	Khoksa	Kushtia	d	b	b	e	b	a	e	a	a	b	a	4	4	4	4	3	4	3	4	3	4	3	4	3	4	4	4	4	3	3	3	3	3	4	3	4	3	4	3	4	4	4	1	2	1	3
332	Janipur	Khoksa	Kushtia	d	a	d	b	d	a	d	a	a	b	b	3	4	5	5	5	4	4	4	4	3	4	3	5	4	5	5	5	5	4	4	4	4	3	3	4	3	3	4	4	4	3	2	2	2	4
333	Janipur	Khoksa	Kushtia	b	b	e	h	f	b	e	a	b	a	a	2	2	1	1	1	2	3	3	2	2	3	3	3	2	3	2	3	3	3	3	3	3	3	3	2	2	2	3	3	3	3	4	5	5	3
334	Janipur	Khoksa	Kushtia	d	a	e	c	b	b	f	a	b	b	a	3	3	2	2	2	3	1	2	1	2	2	3	3	3	3	3	2	2	2	1	3	3	3	3	3	2	2	2	1	3	3	4	4	4	3
335	Janipur	Khoksa	Kushtia	e	a	d	g	b	a	e	a	a	b	b	4	4	4	4	5	4	5	5	5	4	4	3	3	3	4	3	4	3	4	3	3	3	3	4	4	4	4	4	5	4	3	2	2	1	3
336	Janipur	Khoksa	Kushtia	d	b	b	e	c	a	d	a	a	b	a	5	5	5	4	5	4	5	4	4	4	4	4	3	4	3	3	3	3	3	3	3	3	3	4	3	4	4	3	3	3	3	2	1	1	3
337	Janipur	Khoksa	Kushtia	b	b	d	h	f	b	e	a	b	b	a	3	3	3	2	3	2	2	2	1	2	2	2	3	3	3	3	3	3	3	3	2	2	2	2	2	2	2	3	3	3	2	4	5	3	3
338	Janipur	Khoksa	Kushtia	d	a	c	b	c	d	e	a	a	b	b	3	4	4	4	5	4	4	5	5	4	4	4	4	4	3	3	4	5	5	4	4	3	3	4	4	3	3	3	3	3	2	2	1	3	3
339	Janipur	Khoksa	Kushtia	d	b	e	e	b	b	e	a	a	b	a	3	4	4	4	3	3	3	3	5	4	3	3	3	3	4	3	4	3	4	4	4	4	5	4	4	4	3	3	4	3	3	1	1	2	3
340	Janipur	Khoksa	Kushtia	b	a	f	h	a	e	d	a	b	b	a	2	2	2	1	1	1	2	2	2	1	2	3	3	3	3	2	2	2	2	1	1	2	3	3	3	2	3	2	3	3	2	4	5	5	3
341	Janipur	Khoksa	Kushtia	c	a	e	d	e	d	d	a	a	b	a	5	5	4	4	4	4	4	4	5	3	3	4	4	4	4	4	5	4	4	3	3	4	5	4	4	4	4	4	3	3	3	2	2	1	3
342	Janipur	Khoksa	Kushtia	d	b	f	c	d	e	f	a	b	b	a	2	2	2	2	3	3	3	3	1	2	3	3	3	3	2	2	3	3	2	3	3	3	3	2	2	2	3	3	3	2	3	4	5	4	3
343	Janipur	Khoksa	Kushtia	c	a	c	b	c	a	d	a	a	b	a	3	3	3	4	4	5	4	4	5	4	4	4	4	4	4	3	4	3	4	4	4	4	3	3	3	4	4	3	4	4	3	2	1	1	3
344	Janipur	Khoksa	Kushtia	e	b	f	g	b	b	f	a	a	b	b	4	4	4	4	3	3	5	5	5	4	4	4	3	3	3	3	4	4	4	3	4	4	4	4	4	3	3	3	4	3	3	2	2	1	3
345	Janipur	Khoksa	Kushtia	c	b	b	e	b	a	f	a	a	b	b	4	4	4	4	4	4	4	5	5	5	4	4	3	3	3	3	3	3	4	3	3	4	3	4	3	4	3	4	4	4	3	1	1	2	4
346	Janipur	Khoksa	Kushtia	d	a	d	d	e	b	d	a	a	b	a	3	4	4	4	5	5	5	5	5	4	5	5	5	5	4	4	4	4	4	3	3	3	3	3	3	3	4	3	4	5	3	2	1	2	3
347	Janipur	Khoksa	Kushtia	b	a	f	h	f	e	e	a	b	b	a	2	1	1	1	2	2	2	3	2	2	2	2	3	3	3	3	1	2	2	3	3	3	3	2	2	2	3	3	2	3	3	5	5	5	3
348	Janipur	Khoksa	Kushtia	c	a	e	c	d	b	d	a	a	b	a	4	3	3	4	4	4	4	5	4	5	4	5	5	5	3	3	3	4	4	4	3	4	4	4	4	3	3	4	4	4	4	2	1	1	3
349	Janipur	Khoksa	Kushtia	b	a	f	h	f	e	e	a	b	b	b	3	3	2	2	1	1	2	2	1	2	2	3	3	3	3	2	2	2	2	2	3	3	3	3	3	2	2	2	2	3	2	4	4	5	3
350	Janipur	Khoksa	Kushtia	e	a	f	g	c	d	f	a	a	b	b	4	4	4	4	4	3	3	3	5	3	4	4	4	3	3	3	3	4	4	4	5	5	4	3	3	3	4	4	3	3	3	1	2	2	3
351	Pakshi	Ishwardi	Pabna	c	b	e	a	c	b	e	a	b	b	a	2	1	1	1	2	2	3	3	2	2	3	3	3	3	2	3	2	2	2	2	3	3	3	3	2	2	2	3	3	3	3	4	5	4	3
352	Pakshi	Ishwardi	Pabna	e	a	d	g	b	d	f	a	b	b	b	3	3	3	2	2	1	2	2	3	3	2	2	3	3	3	2	2	3	2	3	3	3	3	3	2	2	2	3	3	3	2	4	4	4	3
353	Pakshi	Ishwardi	Pabna	b	b	f	h	f	b	d	a	b	b	a	2	2	2	2	2	1	1	1	1	2	3	3	3	3	3	3	2	2	2	3	2	3	2	3	2	3	3	3	2	3	3	5	5	5	3
354	Pakshi	Ishwardi	Pabna	d	a	a	b	c	d	e	a	a	b	b	4	3	4	4	4	5	5	4	5	4	4	4	3	4	3	4	4	4	4	3	4	4	4	4	5	4	4	3	3	4	3	2	1	2	3
355	Pakshi	Ishwardi	Pabna	c	a	e	c	c	e	e	a	b	b	a	2	3	3	3	2	1	2	2	1	2	3	3	3	2	3	2	2	2	3	3	3	3	2	3	2	3	2	3	2	3	3	5	4	5	3
356	Pakshi	Ishwardi	Pabna	b	b	c	i	d	a	d	a	a	b	b	3	3	4	4	4	4	5	4	5	4	4	4	4	4	3	3	3	4	3	4	4	4	4	4	4	3	3	4	3	4	3	2	1	1	3
357	Pakshi	Ishwardi	Pabna	d	a	e	c	d	e	e	a	b	b	b	3	3	3	3	2	2	3	3	2	2	2	3	3	3	3	3	3	3	3	3	2	3	3	3	3	2	3	3	3	2	2	4	5	5	3
358	Pakshi	Ishwardi	Pabna	b	b	d	i	c	a	d	a	a	b	b	5	5	5	4	4	4	4	3	4	3	3	3	4	4	4	4	4	3	3	3	4	4	3	4	5	4	4	3	3	4	4	2	1	2	3
359	Pakshi	Ishwardi	Pabna	f	a	c	g	b	d	e	a	a	b	a	3	4	4	3	4	4	5	5	5	4	3	4	4	4	3	3	3	4	3	3	3	4	4	4	3	3	4	3	3	4	3	1	1	1	3
360	Pakshi	Ishwardi	Pabna	b	b	e	a	c	b	d	a	b	b	b	2	3	3	3	3	2	1	1	1	2	2	3	2	3	2	2	2	2	3	3	3	3	3	3	2	2	2	3	3	3	3	4	5	4	3
361	Pakshi	Ishwardi	Pabna	c	a	a	b	b	d	e	a	a	b	a	4	4	4	4	4	4	3	3	4	4	4	4	4	4	4	5	4	4	4	4	4	3	4	5	5	5	5	4	4	3	3	2	2	1	3
362	Pakshi	Ishwardi	Pabna	c	b	d	a	c	b	d	a	a	b	b	3	3	4	4	5	5	4	5	4	5	4	3	3	4	3	3	4	4	4	3	3	3	3	3	4	4	4	4	3	4	4	1	1	1	4
363	Pakshi	Ishwardi	Pabna	d	b	b	i	c	a	e	a	a	b	b	4	4	4	4	5	3	4	4	4	3	4	3	3	3	3	5	4	4	5	4	4	4	3	4	3	3	3	4	4	4	3	1	2	2	3
364	Pakshi	Ishwardi	Pabna	b	a	f	c	e	e	e	a	b	b	a	2	2	2	2	3	3	3	2	3	2	1	2	2	2	3	3	3	3	2	2	3	3	3	3	3	2	3	3	3	2	2	4	5	5	2
365	Pakshi	Ishwardi	Pabna	b	b	f	h	f	b	d	a	a	b	b	4	4	4	3	3	3	5	5	5	5	4	4	4	4	3	3	3	3	4	4	4	4	3	4	4	4	4	4	3	4	4	2	2	2	4
366	Pakshi	Ishwardi	Pabna	e	b	d	g	c	d	e	a	a	b	a	4	4	3	3	4	4	5	5	4	4	4	4	4	3	3	4	4	3	4	3	4	3	3	3	4	4	4	4	5	4	4	1	2	2	4
367	Pakshi	Ishwardi	Pabna	d	b	e	a	c	e	d	a	b	b	a	3	3	2	2	2	2	2	3	1	2	2	2	2	3	3	3	3	3	3	3	2	2	2	2	3	3	3	3	2	3	3	4	5	5	3
368	Pakshi	Ishwardi	Pabna	c	a	e	i	d	b	d	a	a	b	a	4	4	4	4	4	4	5	4	3	4	4	4	3	4	4	3	3	4	4	4	4	4	3	3	4	4	4	4	3	4	4	2	1	2	4
369	Pakshi	Ishwardi	Pabna	c	a	c	b	b	a	f	a	a	b	a	4	5	5	4	5	5	5	4	4	4	4	3	3	3	4	5	4	4	3	4	4	3	4	4	5	4	3	4	5	4	4	2	1	1	3
370	Pakshi	Ishwardi	Pabna	c	a	e	c	d	b	e	a	a	b	b	3	4	4	3	3	3	5	4	4	5	4	4	5	5	4	4	3	3	4	4	4	5	5	4	5	4	4	4	4	3	3	1	2	1	3
371	Pakshi	Ishwardi	Pabna	e	a	e	g	b	b	f	a	a	b	a	4	5	5	4	4	4	4	4	4	4	4	3	4	3	3	3	3	3	4	4	4	5	4	4	4	4	4	3	3	3	3	1	2	2	4
372	Pakshi	Ishwardi	Pabna	b	a	e	a	c	e	e	a	b	b	a	1	1	2	2	3	3	3	3	3	2	2	3	3	3	3	2	2	2	2	2	3	3	3	2	2	3	3	3	3	3	2	4	5	5	3
373	Pakshi	Ishwardi	Pabna	b	b	e	a	c	b	d	a	a	b	b	3	3	4	4	4	5	4	4	4	4	4	4	4	4	4	4	4	3	3	4	5	4	5	4	4	4	4	4	4	3	3	2	2	2	3
374	Pakshi	Ishwardi	Pabna	b	a	f	f	f	e	d	a	a	b	b	4	4	3	3	4	4	4	5	5	4	4	4	4	3	4	4	4	4	3	3	4	4	4	4	3	4	4	4	4	3	4	1	1	2	3
375	Pakshi	Ishwardi	Pabna	d	a	c	c	c	a	d	a	b	b	b	2	1	1	1	2	2	2	2	1	1	2	2	3	3	2	2	3	3	3	3	3	3	2	2	2	1	2	2	2	3	3	4	5	5	3
376	Pakshi	Ishwardi	Pabna	b	b	f	h	f	e	d	a	b	b	a	2	1	1	2	2	2	2	3	2	2	2	1	2	3	3	3	3	3	2	3	2	3	1	2	3	3	3	3	3	2	2	4	5	4	3
377	Pakshi	Ishwardi	Pabna	d	a	a	b	b	a	e	a	a	b	b	4	4	5	5	5	4	5	4	3	4	4	3	4	3	4	3	4	4	3	4	4	4	3	4	4	4	4	4	3	3	4	2	2	2	4
378	Pakshi	Ishwardi	Pabna	c	a	f	c	e	b	f	a	a	b	a	3	4	4	5	4	5	4	5	5	5	5	4	4	4	3	3	3	4	3	4	4	3	3	3	3	4	5	4	4	4	3	1	2	1	3
379	Pakshi	Ishwardi	Pabna	e	a	e	g	b	d	e	a	a	b	a	4	4	4	4	4	4	4	4	4	5	4	4	4	4	4	3	3	4	3	3	3	4	4	4	4	3	3	3	3	4	4	2	2	1	3
380	Pakshi	Ishwardi	Pabna	c	a	a	b	b	d	e	a	a	b	b	3	3	4	4	4	4	5	5	4	5	4	5	4	3	3	3	4	4	3	4	3	4	3	4	4	4	3	4	4	4	4	1	1	2	4
381	Pakshi	Ishwardi	Pabna	c	b	e	i	d	e	e	a	a	b	b	4	4	5	4	4	4	4	4	4	3	4	3	4	4	5	4	3	3	4	4	4	4	3	4	4	5	4	4	5	4	3	2	1	1	3
382	Pakshi	Ishwardi	Pabna	c	a	f	a	d	e	f	a	b	b	a	2	3	3	3	2	1	2	2	2	3	3	3	3	2	2	3	3	3	2	3	3	2	3	3	3	3	2	3	3	3	3	4	5	4	3
383	Pakshi	Ishwardi	Pabna	e	b	d	g	b	a	f	a	a	b	b	3	3	4	4	4	4	5	5	5	4	4	4	4	4	4	3	3	3	4	4	4	3	3	4	4	4	3	3	4	4	4	1	1	2	3
384	Pakshi	Ishwardi	Pabna	d	a	e	c	d	b	d	a	a	b	b	4	3	3	4	4	4	5	4	5	4	5	5	5	4	3	3	4	5	4	5	4	5	4	5	4	3	3	3	4	5	4	2	2	2	4
385	Pakshi	Ishwardi	Pabna	c	a	f	a	d	b	e	a	b	b	a	3	3	3	3	2	2	2	2	2	3	3	3	3	2	3	2	3	3	3	2	2	3	3	3	2	3	2	2	2	2	3	4	4	4	3
386	Pakshi	Ishwardi	Pabna	d	b	f	i	d	b	d	a	a	b	b	3	4	4	4	4	4	3	4	4	5	4	5	3	3	3	3	4	4	4	4	3	4	4	3	4	4	4	3	4	4	4	2	2	1	3
387	Pakshi	Ishwardi	Pabna	e	a	e	g	b	d	e	a	a	b	a	3	3	3	4	4	4	3	4	5	4	4	4	4	4	3	4	3	4	4	4	4	4	4	4	4	4	3	3	3	3	3	1	1	2	3
388	Pakshi	Ishwardi	Pabna	c	b	e	c	d	e	d	a	b	b	a	2	2	2	3	3	3	3	3	2	1	1	1	2	2	2	2	3	3	3	3	3	3	2	2	3	3	2	3	3	3	3	4	5	4	3
389	Pakshi	Ishwardi	Pabna	c	b	f	a	c	e	e	a	a	b	a	4	4	4	4	4	4	4	3	3	4	5	5	5	4	3	4	4	5	5	5	4	4	4	4	4	3	3	3	4	4	4	2	1	1	4
390	Pakshi	Ishwardi	Pabna	b	a	f	h	f	e	d	a	b	b	b	2	2	2	2	2	2	2	2	1	2	2	3	3	2	3	3	3	3	2	2	2	3	3	3	3	2	3	3	3	3	3	5	5	4	3
391	Pakshi	Ishwardi	Pabna	d	b	e	i	d	b	d	a	b	b	a	2	2	3	3	2	1	1	2	3	3	2	3	3	3	2	2	2	3	3	1	2	3	2	3	3	3	2	2	2	2	2	4	4	4	2
392	Pakshi	Ishwardi	Pabna	c	a	d	c	d	d	e	a	a	b	b	4	3	3	4	4	4	5	4	5	5	4	4	4	4	4	3	4	4	4	5	5	4	4	4	3	4	3	3	4	4	4	2	1	2	3
393	Pakshi	Ishwardi	Pabna	b	a	d	b	c	d	e	a	a	b	b	5	4	4	4	4	3	3	3	4	5	4	5	4	4	4	3	3	4	4	4	3	4	4	3	3	4	4	3	4	3	4	1	1	1	4
394	Pakshi	Ishwardi	Pabna	d	a	e	a	c	b	f	a	a	b	b	4	4	4	5	5	5	5	4	4	4	4	4	4	3	3	4	4	5	5	4	5	4	3	3	3	4	4	4	4	4	4	2	2	1	3
395	Pakshi	Ishwardi	Pabna	b	b	e	a	d	b	d	a	a	b	a	4	4	5	3	5	5	3	3	5	5	5	4	5	4	4	4	3	3	4	4	3	4	4	3	4	3	4	4	3	4	3	1	2	1	4
396	Pakshi	Ishwardi	Pabna	b	a	e	h	f	b	d	a	b	b	b	2	1	1	2	2	2	1	2	2	3	3	3	3	2	2	2	3	3	3	2	2	2	3	3	3	3	3	3	2	3	2	4	4	4	3
397	Pakshi	Ishwardi	Pabna	c	a	c	b	c	d	e	a	a	b	b	4	4	3	3	4	3	4	5	4	5	5	5	5	4	4	4	4	3	4	3	4	4	3	3	4	4	4	4	4	4	4	2	2	2	3
398	Pakshi	Ishwardi	Pabna	e	b	d	g	b	a	e	a	a	b	a	3	3	4	4	5	5	5	4	3	4	4	4	4	4	3	4	4	4	3	3	3	3	4	4	4	3	3	4	4	3	3	1	1	2	4
399	Pakshi	Ishwardi	Pabna	b	b	e	i	d	b	d	a	b	b	a	3	3	2	2	2	2	1	1	1	2	3	3	2	2	2	2	3	3	3	3	2	2	3	3	3	3	3	2	3	2	3	4	5	5	3
400	Pakshi	Ishwardi	Pabna	d	a	f	a	c	d	e	a	a	b	b	4	4	4	4	3	3	4	4	5	4	4	4	4	3	3	3	3	3	3	4	3	3	4	4	3	3	4	4	4	4	4	2	2	1	3
401	Nakla	Nakla	Sherpur	b	a	a	b	b	a	d	a	a	b	b	4	3	4	4	4	5	5	5	5	3	4	3	3	3	4	4	4	4	4	4	3	4	4	4	5	5	4	4	5	5	3	1	2	2	4
402	Nakla	Nakla	Sherpur	e	a	c	g	a	d	f	a	a	b	a	3	4	4	5	5	5	4	4	4	4	4	4	4	4	3	3	4	4	4	5	5	5	5	4	4	4	4	4	4	3	3	2	2	2	3
403	Nakla	Nakla	Sherpur	d	b	f	c	e	e	b	a	b	b	a	2	2	1	2	3	3	3	2	1	1	2	2	2	2	3	3	3	2	2	2	2	3	3	2	3	3	3	3	2	2	2	5	4	5	3
404	Nakla	Nakla	Sherpur	d	b	b	e	f	a	c	a	a	b	b	4	4	4	4	4	4	4	5	5	4	4	4	3	4	3	3	4	4	3	4	4	4	5	4	5	5	5	4	4	4	4	1	1	1	3
405	Nakla	Nakla	Sherpur	c	b	d	i	c	b	e	a	b	b	a	2	2	3	3	1	2	2	2	1	3	2	2	3	2	2	2	3	3	3	3	2	2	3	3	3	3	2	2	2	2	3	4	4	5	3
406	Nakla	Nakla	Sherpur	a	a	d	f	a	b	d	a	b	b	a	1	2	2	3	3	3	3	2	2	3	3	2	2	2	2	3	3	3	3	3	2	2	2	2	2	3	3	3	3	3	3	5	5	4	3
407	Nakla	Nakla	Sherpur	c	b	d	a	c	b	e	a	b	b	a	3	2	2	3	3	2	2	2	1	2	2	2	3	3	3	2	3	2	3	2	2	2	3	3	3	2	2	3	2	3	2	4	4	5	2
408	Nakla	Nakla	Sherpur	c	b	a	e	a	d	d	a	a	b	b	4	4	4	3	3	5	5	4	4	4	5	4	4	4	3	3	4	4	4	5	4	5	5	5	5	5	4	3	3	4	4	2	2	3	4
409	Nakla	Nakla	Sherpur	b	a	e	d	d	e	e	a	a	b	b	3	4	4	5	4	5	5	4	5	4	4	4	4	4	4	3	3	4	3	3	4	4	4	3	4	4	4	3	3	3	4	1	2	1	3
410	Nakla	Nakla	Sherpur	d	a	a	b	b	d	c	a	a	b	b	5	5	4	5	5	5	4	4	4	4	4	3	4	4	3	4	4	4	3	3	4	4	4	4	3	3	4	4	4	4	3	2	2	2	4
411	Nakla	Nakla	Sherpur	b	a	e	h	a	b	d	a	b	b	a	2	2	1	2	2	3	2	3	2	3	3	3	3	2	2	1	2	2	2	2	2	2	3	3	3	3	3	3	3	3	2	5	4	5	3
412	Nakla	Nakla	Sherpur	c	b	b	e	f	d	c	a	a	b	a	4	4	4	4	4	4	4	3	3	4	5	4	4	4	3	3	3	3	3	4	4	4	4	4	4	4	3	4	3	4	3	2	2	1	3
413	Nakla	Nakla	Sherpur	d	b	d	c	c	a	b	a	a	b	b	4	4	3	3	4	4	4	4	3	3	3	4	4	5	3	4	4	3	3	3	3	3	3	4	3	4	3	4	3	4	3	1	2	1	3
414	Nakla	Nakla	Sherpur	e	a	e	g	b	a	e	a	a	b	a	3	4	4	4	5	4	5	5	5	5	4	4	4	4	4	4	4	3	4	3	4	4	4	4	3	3	3	4	4	3	3	1	1	2	3
415	Nakla	Nakla	Sherpur	d	b	c	e	a	d	d	a	b	b	b	2	1	1	2	2	2	3	3	2	1	2	2	2	3	3	3	3	2	2	3	2	3	3	3	2	3	2	3	3	3	3	4	4	4	2
416	Nakla	Nakla	Sherpur	b	b	e	f	b	e	d	a	b	b	a	3	2	2	3	3	3	3	2	1	2	3	2	3	3	3	2	2	2	2	2	3	2	3	3	3	2	2	2	3	2	2	5	5	4	3
417	Nakla	Nakla	Sherpur	d	a	f	a	c	b	f	a	a	b	b	4	5	5	4	4	4	4	5	5	4	4	4	4	3	3	4	3	3	3	3	3	3	4	4	4	4	4	4	4	3	3	2	1	2	3
418	Nakla	Nakla	Sherpur	c	a	e	d	d	b	e	a	a	b	b	4	4	5	4	4	4	3	3	4	4	4	4	4	3	4	3	4	4	4	5	5	4	5	4	4	4	5	4	5	5	4	2	2	1	3
419	Nakla	Nakla	Sherpur	d	b	d	e	a	a	d	a	a	b	b	4	3	4	4	5	4	4	4	4	3	3	3	4	5	5	5	4	4	3	3	3	4	4	4	4	3	4	3	4	4	3	1	1	2	3
420	Nakla	Nakla	Sherpur	b	a	e	h	f	e	c	a	b	b	b	3	3	2	3	2	3	2	3	1	2	2	3	3	2	3	2	3	2	3	2	3	2	3	2	2	3	3	3	2	3	2	4	4	5	3
421	Nakla	Nakla	Sherpur	e	a	d	g	b	a	d	a	a	b	a	4	5	5	5	4	5	5	5	5	4	4	4	4	3	3	4	4	4	3	4	5	3	3	3	3	4	4	4	3	3	4	1	1	2	3
422	Nakla	Nakla	Sherpur	c	b	f	a	d	b	d	a	b	a	a	2	1	1	1	2	2	2	3	2	2	2	3	2	3	2	3	2	3	2	3	2	3	3	3	3	2	2	2	2	3	2	5	5	5	3
423	Nakla	Nakla	Sherpur	b	a	e	d	e	b	c	a	b	b	a	2	2	3	3	3	2	2	3	2	3	3	3	3	3	3	2	2	2	1	2	2	1	2	2	3	3	3	3	3	2	3	4	4	5	3
424	Nakla	Nakla	Sherpur	e	b	f	g	b	d	f	a	a	b	b	4	4	5	4	4	5	4	4	5	4	4	5	4	5	4	5	4	4	3	3	3	4	5	4	4	4	3	4	3	4	3	2	2	2	3
425	Nakla	Nakla	Sherpur	b	a	e	i	d	e	d	a	a	b	b	4	3	3	3	3	3	3	4	4	4	4	5	4	4	4	5	5	5	5	4	4	4	4	4	3	4	4	3	3	3	3	1	2	2	3
426	Nakla	Nakla	Sherpur	c	b	c	e	f	d	e	a	a	b	b	3	4	4	5	5	4	5	4	4	4	3	3	3	3	4	5	4	4	5	4	4	4	3	3	5	4	3	4	3	4	4	2	2	1	3
427	Nakla	Nakla	Sherpur	b	a	c	e	b	a	c	a	a	b	b	4	4	5	4	4	4	5	5	4	5	5	4	4	4	3	4	3	4	3	4	3	4	4	3	4	4	4	4	3	4	3	1	1	2	3
428	Nakla	Nakla	Sherpur	b	a	e	i	f	b	c	a	a	b	b	4	3	3	4	3	5	5	4	4	3	4	3	4	4	4	4	4	3	3	4	3	3	3	4	3	4	3	4	3	4	3	2	2	2	3
429	Nakla	Nakla	Sherpur	c	a	f	i	d	b	e	a	a	b	b	4	3	3	4	4	4	4	5	4	5	4	5	5	4	4	4	4	3	4	4	4	3	4	3	4	3	4	4	4	4	4	1	1	2	3
430	Nakla	Nakla	Sherpur	c	b	d	c	c	a	d	a	b	b	b	2	1	1	2	2	2	3	2	1	2	2	3	3	3	2	3	2	3	2	3	2	3	2	3	2	3	2	3	2	3	2	5	4	4	3
431	Nakla	Nakla	Sherpur	d	a	f	a	c	b	d	a	a	b	a	3	3	3	4	4	5	5	4	5	4	3	4	3	4	4	4	5	5	5	4	4	4	4	3	3	3	4	3	4	3	4	2	2	2	3
432	Nakla	Nakla	Sherpur	d	b	d	e	a	a	c	a	a	b	b	4	4	4	4	4	4	4	4	4	3	4	3	4	3	3	3	4	4	4	4	3	4	5	4	5	4	5	5	4	4	4	1	2	2	3
433	Nakla	Nakla	Sherpur	c	a	f	d	d	e	e	a	a	b	a	3	3	3	4	4	4	4	5	5	4	5	4	5	3	4	5	4	3	4	3	4	4	3	3	3	5	4	4	4	4	3	2	1	1	4
434	Nakla	Nakla	Sherpur	a	b	d	f	a	b	d	a	b	b	a	3	3	2	2	1	1	1	2	2	2	3	2	3	2	3	2	3	3	3	3	2	3	3	3	3	3	3	2	2	2	2	5	5	4	3
435	Nakla	Nakla	Sherpur	d	a	c	b	b	a	d	a	a	b	b	3	4	4	4	4	4	4	4	4	3	4	3	4	3	3	5	4	3	4	3	3	3	3	4	4	3	3	4	4	4	4	2	1	2	3
436	Nakla	Nakla	Sherpur	b	a	e	a	d	b	c	a	b	b	b	2	2	1	1	1	2	2	2	2	2	3	3	3	3	2	3	3	3	3	3	3	2	3	2	3	3	3	3	3	2	2	4	4	3	3
437	Nakla	Nakla	Sherpur	c	a	f	a	d	e	e	a	a	b	a	4	3	3	4	4	4	4	4	5	5	4	4	4	3	3	3	4	4	4	3	4	4	4	4	5	4	3	4	4	3	3	2	1	2	3
438	Nakla	Nakla	Sherpur	c	a	e	a	c	b	d	a	a	b	b	4	3	3	4	4	5	4	5	4	5	5	5	5	5	4	4	3	4	3	4	3	4	5	4	5	4	4	4	4	4	4	1	2	1	4
439	Nakla	Nakla	Sherpur	d	a	d	i	d	b	c	a	a	b	a	3	4	4	5	5	4	4	5	4	4	4	4	4	4	4	3	3	4	3	4	3	3	3	3	4	3	3	3	4	4	3	2	2	1	3
440	Nakla	Nakla	Sherpur	e	b	d	g	b	d	e	a	a	b	b	3	3	4	4	5	5	5	4	5	4	5	3	4	5	4	4	3	3	3	3	4	3	3	3	3	3	4	3	4	3	4	2	1	2	3
441	Nakla	Nakla	Sherpur	a	a	e	f	b	b	c	a	a	b	b	4	3	3	4	4	3	3	3	3	4	3	4	3	4	4	5	4	5	4	4	4	4	4	5	4	3	3	4	4	3	4	2	1	1	3
442	Nakla	Nakla	Sherpur	e	a	f	g	c	d	f	a	a	b	a	4	3	3	4	4	3	3	4	5	4	4	4	3	4	3	4	3	4	4	3	4	4	4	4	4	5	4	3	4	4	3	2	2	2	3
443	Nakla	Nakla	Sherpur	c	a	b	b	b	a	d	a	a	b	b	3	3	3	4	5	5	5	4	5	4	5	4	5	3	4	4	4	5	4	4	4	4	5	5	5	4	4	4	3	4	4	2	1	1	3
444	Nakla	Nakla	Sherpur	c	b	e	c	e	b	d	a	a	b	b	4	3	3	3	3	4	4	4	4	5	4	4	4	3	4	4	3	3	4	4	3	3	3	3	4	4	3	4	4	4	4	2	1	1	3
445	Nakla	Nakla	Sherpur	b	a	f	h	f	e	c	a	b	b	a	2	1	1	2	2	3	3	2	2	3	3	2	3	2	2	2	3	2	2	3	2	3	2	2	2	2	3	3	3	2	3	4	5	4	3
446	Nakla	Nakla	Sherpur	c	b	e	c	d	e	d	a	b	b	a	2	2	1	2	1	3	3	2	2	3	3	2	3	3	2	3	3	3	3	3	2	3	2	3	2	3	2	3	3	3	2	4	4	5	3
447	Nakla	Nakla	Sherpur	b	a	e	h	f	b	d	a	a	b	b	4	4	4	4	5	5	5	4	4	3	3	4	5	4	3	4	4	3	4	4	4	3	4	4	5	4	4	4	4	3	4	1	1	2	3
448	Nakla	Nakla	Sherpur	c	a	d	b	c	a	e	a	a	b	b	4	3	3	4	4	5	4	5	3	4	4	4	4	4	4	3	4	3	4	4	3	4	4	4	3	4	4	4	3	4	3	2	2	1	3
449	Nakla	Nakla	Sherpur	b	a	e	i	d	e	f	a	a	b	a	4	3	3	4	4	5	5	5	5	4	4	5	4	5	4	3	3	4	5	4	4	4	3	4	5	4	4	4	3	3	3	2	1	1	3
450	Nakla	Nakla	Sherpur	b	b	d	c	c	a	c	a	a	b	b	4	4	4	5	4	5	4	4	5	3	3	4	4	4	4	4	5	5	5	5	4	4	4	4	5	4	4	4	4	4	3	1	2	1	3
451	Basundia	Jessore sadar	Jessore	d	b	f	c	e	e	d	a	b	b	a	2	2	1	2	2	2	2	2	3	3	2	3	3	3	3	2	3	2	3	3	3	3	2	2	2	3	1	1	2	2	3	5	5	4	3
452	Basundia	Jessore sadar	Jessore	c	a	b	b	b	a	d	a	a	b	b	5	4	4	3	4	4	4	5	4	3	4	4	4	4	5	5	5	4	5	4	5	5	5	5	5	4	3	3	3	3	4	2	1	1	4
453	Basundia	Jessore sadar	Jessore	d	b	d	e	a	d	f	a	b	b	b	3	3	2	2	3	2	2	3	2	3	3	3	2	2	2	2	3	3	2	3	2	3	3	2	3	3	3	2	3	3	2	4	5	5	3
454	Basundia	Jessore sadar	Jessore	e	a	e	g	f	a	e	a	a	b	b	3	4	4	5	4	5	5	4	5	4	5	4	3	4	4	5	4	4	5	4	5	4	5	4	3	4	3	3	4	3	4	2	2	1	3
455	Basundia	Jessore sadar	Jessore	b	a	e	i	d	e	d	a	b	b	a	2	1	1	1	2	2	3	3	3	2	2	2	3	2	2	1	2	3	3	2	2	2	2	3	3	2	3	3	3	2	2	5	5	5	2
456	Basundia	Jessore sadar	Jessore	d	b	e	e	a	d	e	a	a	b	b	4	4	4	4	5	5	4	5	5	5	4	4	5	5	4	4	5	4	4	3	3	4	3	4	3	4	4	3	3	4	4	2	2	2	4
457	Basundia	Jessore sadar	Jessore	c	b	a	e	f	a	d	a	a	b	b	5	5	4	4	5	5	5	4	4	4	5	4	3	4	3	3	4	3	4	4	3	3	3	4	4	3	4	4	4	3	3	1	1	1	4
458	Basundia	Jessore sadar	Jessore	b	a	d	d	d	d	e	a	a	b	a	4	3	4	4	4	3	3	5	5	4	3	4	3	4	4	5	4	4	5	4	3	4	4	3	4	4	4	3	4	4	3	1	3	2	3
459	Basundia	Jessore sadar	Jessore	c	b	e	d	e	b	d	a	b	b	b	3	2	2	2	2	2	3	3	3	2	2	1	2	1	2	2	2	1	3	3	3	2	2	2	2	2	2	3	3	3	3	4	4	4	3
460	Basundia	Jessore sadar	Jessore	d	a	e	a	d	c	c	a	b	b	a	2	1	1	1	2	2	3	3	3	2	3	2	3	3	3	2	3	2	2	2	2	3	3	3	3	3	2	2	3	2	3	5	5	4	3
461	Basundia	Jessore sadar	Jessore	c	b	d	e	b	c	d	a	a	b	b	3	3	4	4	4	3	5	4	4	3	4	4	5	5	4	5	4	4	4	5	4	5	4	4	5	4	4	4	3	4	3	1	1	2	3
462	Basundia	Jessore sadar	Jessore	b	b	e	a	c	b	c	a	b	b	a	3	2	2	3	3	2	3	2	3	3	3	3	3	2	2	3	2	3	3	3	3	2	1	2	1	1	2	3	2	3	2	4	4	5	3
463	Basundia	Jessore sadar	Jessore	b	a	f	h	f	e	e	a	b	b	b	2	2	2	2	2	3	1	1	2	1	2	2	3	3	3	2	2	2	3	3	2	2	3	2	1	2	3	3	2	3	3	5	4	5	3
464	Basundia	Jessore sadar	Jessore	c	a	e	a	d	b	e	a	b	b	a	2	2	1	2	1	3	2	2	2	2	3	3	2	2	2	2	3	3	3	3	3	3	2	2	2	3	1	3	3	3	2	4	5	5	3
465	Basundia	Jessore sadar	Jessore	b	b	a	e	f	a	d	a	a	b	b	4	4	3	3	5	5	5	4	4	4	4	3	3	4	4	3	3	3	4	4	3	4	4	4	3	4	4	4	4	4	4	2	1	1	4
466	Basundia	Jessore sadar	Jessore	e	a	c	g	b	d	e	a	a	b	b	4	4	4	4	5	4	4	3	4	3	3	4	3	3	3	4	3	4	3	3	4	3	4	3	4	4	4	3	4	3	4	2	2	1	3
467	Basundia	Jessore sadar	Jessore	b	a	d	c	c	b	d	a	a	b	b	4	4	4	4	4	4	4	4	5	5	3	3	3	4	4	3	4	3	4	4	4	4	4	3	3	3	4	4	4	3	4	2	1	2	3
468	Basundia	Jessore sadar	Jessore	b	a	b	b	b	c	e	a	a	b	b	5	5	5	4	4	3	4	3	4	3	4	3	4	3	4	3	4	4	3	4	4	4	3	3	3	4	3	3	3	3	3	1	1	2	4
469	Basundia	Jessore sadar	Jessore	b	b	d	e	b	a	c	a	a	b	b	4	4	3	3	4	3	4	4	3	4	4	4	3	4	3	4	4	3	4	4	4	3	4	4	4	3	4	4	4	4	4	2	2	3	4
470	Basundia	Jessore sadar	Jessore	a	b	d	f	b	b	e	a	b	b	a	2	2	1	1	2	2	3	2	3	2	3	2	3	3	2	2	2	3	3	3	3	2	2	2	2	3	2	2	3	3	2	4	4	4	3
471	Basundia	Jessore sadar	Jessore	c	a	f	i	d	e	c	a	a	b	b	4	5	5	5	4	4	4	4	4	4	3	4	3	4	3	4	4	4	4	5	4	4	3	3	4	4	4	5	5	5	4	1	1	1	3
472	Basundia	Jessore sadar	Jessore	d	b	e	i	c	b	d	a	b	b	a	2	1	1	2	2	2	3	2	3	2	2	3	3	3	3	2	2	3	3	3	2	3	3	3	3	3	3	2	2	2	2	5	5	4	3
473	Basundia	Jessore sadar	Jessore	b	a	e	h	a	e	c	a	b	b	b	2	2	2	1	1	1	2	3	2	3	2	2	2	3	3	3	2	2	3	2	3	2	3	3	3	2	3	2	3	2	3	5	5	5	3
474	Basundia	Jessore sadar	Jessore	c	a	f	a	d	b	d	a	b	b	b	3	2	2	3	2	3	3	3	2	3	3	3	2	3	3	3	3	2	3	3	3	3	3	2	3	3	2	2	3	3	3	4	5	5	3
475	Basundia	Jessore sadar	Jessore	b	a	f	h	f	b	d	a	b	b	a	2	1	1	2	2	2	2	2	3	3	3	3	2	2	2	2	3	2	2	3	3	2	3	3	3	3	3	3	2	3	3	4	4	4	3
476	Basundia	Jessore sadar	Jessore	e	b	e	g	f	b	f	a	a	b	a	4	4	4	4	5	5	5	4	3	4	4	3	3	4	5	4	4	4	5	4	3	4	4	3	4	4	4	3	4	3	3	2	2	1	3
477	Basundia	Jessore sadar	Jessore	d	a	d	i	c	c	d	a	a	b	a	3	4	5	5	4	4	4	4	3	3	4	3	4	3	4	3	4	3	4	3	4	3	3	3	4	4	4	3	4	3	4	1	1	2	3
478	Basundia	Jessore sadar	Jessore	b	a	f	h	f	b	e	a	a	b	b	4	4	4	4	5	4	4	4	5	4	4	4	3	3	4	5	4	4	5	4	5	4	5	4	5	4	4	4	4	4	4	2	2	1	3
479	Basundia	Jessore sadar	Jessore	a	b	d	f	c	b	c	a	a	b	b	4	3	3	3	4	5	5	4	5	4	4	4	3	4	3	3	4	3	4	4	4	4	4	4	4	3	3	3	3	4	3	2	1	1	3
480	Basundia	Jessore sadar	Jessore	c	a	e	a	c	d	e	a	b	b	a	3	3	3	2	2	1	2	2	2	1	2	2	2	3	2	3	3	3	3	3	3	3	2	2	2	2	3	3	3	3	3	5	4	5	2
481	Basundia	Jessore sadar	Jessore	e	b	e	g	b	c	e	a	a	b	b	4	3	3	4	4	5	4	5	5	4	5	4	5	5	5	5	5	4	3	4	4	4	3	4	4	4	3	3	4	3	4	2	1	2	3
482	Basundia	Jessore sadar	Jessore	a	b	e	f	b	b	e	a	b	b	a	3	3	2	2	2	2	1	2	1	1	1	2	2	3	3	2	3	2	3	3	3	3	2	2	1	2	2	2	2	3	3	4	4	4	3
483	Basundia	Jessore sadar	Jessore	c	a	e	a	c	b	e	a	a	b	b	3	4	3	3	3	4	4	5	5	5	4	4	4	3	4	5	4	4	3	4	3	4	4	5	4	4	4	3	4	4	5	1	2	1	3
484	Basundia	Jessore sadar	Jessore	d	a	c	b	c	a	c	a	a	b	b	4	4	4	4	4	4	5	5	5	4	5	4	5	4	5	5	4	4	3	4	4	4	3	4	4	4	3	4	4	4	4	1	1	2	4
485	Basundia	Jessore sadar	Jessore	e	b	f	g	b	c	d	a	a	b	b	4	4	4	4	4	4	4	3	3	5	5	5	4	4	3	4	5	4	5	4	3	4	4	3	4	4	3	4	4	3	4	2	1	2	4
486	Basundia	Jessore sadar	Jessore	d	b	d	e	f	c	d	a	a	b	b	5	5	5	4	4	3	4	4	4	3	3	4	4	3	4	3	4	4	3	4	4	3	4	4	4	3	4	4	3	4	4	2	2	2	3
487	Basundia	Jessore sadar	Jessore	c	a	c	b	c	d	e	a	a	b	b	4	3	4	4	3	3	4	4	3	4	4	3	4	4	3	4	4	4	4	4	3	4	3	4	3	4	4	3	4	4	3	2	1	1	3
488	Basundia	Jessore sadar	Jessore	a	a	d	f	f	b	c	a	a	b	b	4	5	5	5	5	4	4	4	3	3	4	3	4	4	5	4	4	3	4	3	3	4	4	4	5	4	5	4	5	4	3	2	2	2	3
489	Basundia	Jessore sadar	Jessore	d	a	e	d	e	e	d	a	b	b	a	2	2	2	2	3	3	1	2	2	2	3	2	2	2	1	1	1	2	3	3	3	3	2	2	2	2	3	3	3	3	3	4	5	4	3
490	Basundia	Jessore sadar	Jessore	b	b	f	c	c	b	b	a	a	b	b	4	4	5	5	4	4	4	4	4	3	4	3	4	4	4	4	4	4	4	4	3	4	4	4	4	4	4	4	3	3	3	1	2	2	3
491	Basundia	Jessore sadar	Jessore	d	b	c	d	d	d	d	a	a	b	b	3	4	5	5	5	4	4	4	4	4	4	5	4	4	5	4	4	5	4	4	4	4	4	4	4	5	4	3	3	4	4	2	2	1	4
492	Basundia	Jessore sadar	Jessore	b	b	f	h	f	b	d	a	b	b	a	2	1	2	2	2	2	2	1	2	3	2	2	2	2	3	3	3	3	3	2	1	2	2	2	2	3	3	2	3	3	3	4	4	4	3
493	Basundia	Jessore sadar	Jessore	c	a	d	i	c	b	c	a	a	b	b	3	4	4	4	4	4	4	4	3	5	5	5	5	5	4	4	4	4	4	4	4	3	4	3	4	3	3	4	4	4	4	2	2	2	3
494	Basundia	Jessore sadar	Jessore	c	a	e	a	c	e	e	a	a	b	b	5	5	5	4	4	3	4	4	4	4	3	4	4	4	3	4	4	4	4	3	3	3	3	3	3	3	3	4	4	4	3	1	1	2	3
495	Basundia	Jessore sadar	Jessore	b	a	c	b	b	d	d	a	a	b	b	3	4	4	4	4	4	5	5	5	4	5	4	5	4	5	5	5	3	4	5	4	5	4	5	4	5	4	5	5	5	3	2	2	2	4
496	Basundia	Jessore sadar	Jessore	d	b	e	e	f	e	d	a	a	b	b	4	4	4	4	4	4	4	5	5	5	4	4	5	5	5	5	3	4	4	3	4	3	4	4	4	3	4	4	4	4	4	2	1	1	3
497	Basundia	Jessore sadar	Jessore	d	b	c	e	b	c	e	a	b	b	a	2	1	2	1	1	1	2	2	2	3	3	2	2	3	3	3	3	2	2	2	2	2	3	2	3	2	3	2	3	2	3	4	4	5	3
498	Basundia	Jessore sadar	Jessore	c	a	d	b	b	d	e	a	a	b	b	4	4	4	4	4	5	5	5	4	5	4	4	3	4	5	5	5	5	4	4	3	3	4	4	4	4	3	4	5	4	4	2	1	2	3
499	Basundia	Jessore sadar	Jessore	b	a	e	i	d	e	d	a	b	b	b	2	1	1	1	2	3	3	3	3	2	3	3	2	3	3	3	2	3	3	3	2	3	3	3	3	2	2	3	3	3	2	5	5	5	3
[truncated: 26 more columns]
